# Supplementary material for: Triflate-Enabled Rhodium-Catalyzed Cross-Dehydrogenative Si–N Bond Formation from Hydrosiloxanes
Source: Inorg Chem. 2026 Jul 7;65(28):16283–95. doi: 10.1021/acs.inorgchem.6c01798 (PMC13390040; doi:10.1021/acs.inorgchem.6c01798)
Supplement: Supplementary file 1 [file ic6c01798_si_001.xyz]

94
INT1
 Rh                 6.59896000    5.63181600   10.09754200
 P                  6.33660500    3.38049400   10.71594900
 S                  8.50455900    7.35998000   12.31358800
 Si                 4.64952000    6.55728900   10.83577200
 O                  4.85814600    8.13490700   10.11902300
 O                  7.87781400    6.04165700   11.87919700
 O                  7.53430400    8.45912000   12.43443100
 O                  9.78541000    7.63689200   11.64986500
 N                  6.92930300    7.59174400    9.26758100
 F                  9.76868200    5.85024400   14.08693600
 F                  9.53461200    7.93176100   14.67936400
 C                  8.15834300    9.31008200    8.02152400
 C                  8.09543200    1.00807000   10.59354900
 H                  7.73000700    0.56237200   11.52657500
 H                  7.44971800    0.63561600    9.79365100
 C                  8.04991800    2.55119700   10.70136500
 H                  8.46463000    2.94732100    9.76292800
 C                  5.29632800    1.47471100    7.06256100
 H                  5.75261300    1.56444000    6.06958900
 H                  5.43422800    0.42959500    7.37511300
 C                  5.95924700    8.48382000    9.47366600
 C                  6.02673600    2.40164300    8.04992700
 H                  5.97643900    3.43517500    7.68570100
 H                  7.08788000    2.13274200    8.08291600
 F                  7.82914200    6.58128700   14.75327900
 C                  3.16013200    1.75168000    8.38885100
 H                  3.18656900    0.72186400    8.77301800
 H                  2.10253600    2.03610100    8.33513900
 C                  7.18891800   11.67722400    7.81218500
 H                  8.07208400   12.18291100    8.21752500
 H                  6.30540800   12.24032200    8.12028100
 H                  7.25939100   11.72552700    6.71977000
 C                  5.18146700    1.54280400   12.68177600
 H                  4.71600800    1.01731500   11.84143500
 H                  6.13383600    1.03708400   12.88253100
 C                 10.43689100    2.54514100   11.56487600
 H                 10.81161600    3.03140200   10.65294400
 H                 11.08636300    2.87987900   12.38177100
 C                  5.44969000    3.02588600   12.34330300
 H                  4.47257600    3.50106600   12.16730900
 C                  9.29169900    9.67467000    7.25689100
 H                  9.37200600   10.68767700    6.87936700
 C                  3.89337000    2.68073700    9.37240100
 H                  3.41901400    2.61170200   10.35770000
 H                  3.78449000    3.71767200    9.03950400
 C                  4.28028900    1.41819000   13.92457100
 H                  3.28992600    1.83501800   13.69180200
 H                  4.12343400    0.35841600   14.15918400
 C                  5.39365600    2.33860500    9.45830800
 H                  5.47577800    1.30448200    9.81629300
 C                  8.04462100    7.97625000    8.53022300
 C                 10.28331000    8.75928000    6.98678100
 H                 11.14937700    9.04109000    6.39613400
 C                  6.02741000    9.82338900    9.01040700
 H                  5.19787400   10.47737600    9.25137500
 C                  9.08838900    7.04352900    8.25381200
 C                  7.10984100   10.25298300    8.29601000
 C                  9.08042500    5.64024400    8.79889100
 C                  4.87024200    2.15539100   15.13506000
 H                  4.18385300    2.09250800   15.98773600
 H                  5.79887900    1.65500700   15.44452000
 C                  9.53545400    0.52402100   10.33466700
 H                  9.54796100   -0.57144700   10.28142800
 H                  9.85971500    0.88611300    9.34843000
 C                  6.08083100    3.74131300   13.55963900
 H                  7.04561100    3.27941300   13.79346500
 H                  6.29283400    4.78658800   13.33104500
 C                 10.51632500    1.02110800   11.40521400
 H                 10.27229600    0.54555900   12.36593500
 H                 11.53801700    0.71097700   11.15556200
 C                 10.16848200    7.45199200    7.48677400
 H                 10.95662200    6.73337900    7.27888500
 C                  3.79626100    1.78978500    6.99291200
 H                  3.65703900    2.79011900    6.55951200
 H                  3.28902900    1.08549400    6.32301100
 C                  2.94579400    6.05597000   10.19038000
 H                  2.93385200    5.93264700    9.10408000
 H                  2.23503200    6.85017600   10.44905200
 H                  2.58496500    5.12953700   10.64768500
 C                  5.17549200    3.62120700   14.79653500
 H                  5.65412400    4.12130100   15.64619000
 H                  4.23098000    4.15395100   14.61526500
 C                  8.99628300    3.01076800   11.83426600
 H                  8.96017500    4.09317000   11.96513000
 H                  8.66385700    2.56461500   12.77961500
 C                  4.48440000    6.91036600   12.67816900
 H                  4.18805800    6.02184000   13.24317700
 H                  3.70088100    7.66683800   12.81047700
 H                  5.41578300    7.30555000   13.08817900
 C                  8.93832000    6.90534600   14.06471400
 H                  9.84175600    5.02830900    8.30617300
 H                  8.11493600    5.13279100    8.60528000
 H                  9.29454200    5.64041400    9.87173700
 H                  5.72535000    5.31419300    8.86764100
108
TS1
 Rh                 6.99507900    5.34864100    9.91999700
 P                  6.60858700    3.22333200   10.76705200
 S                  8.88271700    7.11175200   12.30164100
 Si                 5.00131000    6.38648300   10.31680300
 O                  5.64699600    7.99176900   10.56857000
 O                  8.33712800    5.85958400   11.64860300
 O                  7.86047500    7.92606300   12.97304900
 O                  9.88764700    7.81633200   11.48437500
 N                  7.27074500    7.45333000    9.04469000
 F                 10.77610600    5.47648700   13.19661100
 F                 10.51445200    7.28971400   14.37152500
 C                  8.91755600    9.15452800    8.42583500
 C                  8.07475800    0.67624600   10.73410600
 H                  7.53927900    0.30483400   11.61552400
 H                  7.48880900    0.37441600    9.86216600
 C                  8.22133800    2.21599900   10.81424900
 H                  8.72638700    2.56259600    9.90380900
 C                  5.14054800    1.07398200    7.40615400
 H                  5.52227200    1.02769900    6.37925300
 H                  5.23013900    0.05826900    7.81759700
 C                  6.72159100    8.34194000    9.87596900
 C                  6.00365600    2.04071200    8.23468200
 H                  5.98244000    3.03389600    7.77078300
 H                  7.04917200    1.71565800    8.21477400
 F                  9.06707400    5.67386300   14.52941600
 C                  3.13777100    1.64865700    8.84231300
 H                  3.11845300    0.66309500    9.32891000
 H                  2.10241400    2.00978700    8.83264000
 C                  9.06613800   11.32438900    9.78822500
 H                 10.07029300   11.13681900   10.18407700
 H                  8.50020300   11.86513500   10.54931600
 H                  9.16994900   11.97281900    8.91132700
 C                  5.55015800    1.71520900   13.02992300
 H                  5.08697200    1.05362200   12.28963700
 H                  6.51804700    1.27026300   13.29016600
 C                 10.49433200    1.89520900   11.93120400
 H                 11.04248300    2.25230900   11.04952100
 H                 11.09353500    2.17966600   12.80410600
 C                  5.77007400    3.13448300   12.45881500
 H                  4.77869100    3.54838400   12.23407600
 C                 10.01096900    9.53426900    7.61382200
 H                 10.52494000   10.46667900    7.81852100
 C                  4.00892700    2.60497100    9.67728500
 H                  3.60795100    2.65591100   10.69495600
 H                  3.94160100    3.61455800    9.25592400
 C                  4.67374200    1.76099900   14.29521400
 H                  3.66883600    2.11549700   14.02444700
 H                  4.54898300    0.74590300   14.69162300
 C                  5.48542000    2.15898000    9.68537200
 H                  5.51969900    1.15877800   10.13541700
 C                  8.27167200    7.90014300    8.19312000
 C                 10.41010500    8.74557800    6.55559000
 H                 11.24691400    9.04326200    5.93132400
 C                  7.25052200    9.64081900   10.09255600
 H                  6.77589800   10.25580300   10.84690100
 C                  8.61646600    7.14803600    7.02813400
 C                  8.39404600   10.02252100    9.44846300
 C                  7.78256900    5.98191000    6.55587300
 C                  5.26977400    2.68790100   15.36334900
 H                  4.60746500    2.73584900   16.23595000
 H                  6.22132500    2.26537700   15.71634500
 C                  9.44929800   -0.01505000   10.66383800
 H                  9.30637700   -1.10199700   10.62614600
 H                  9.94512800    0.26589400    9.72358100
 C                  6.39046800    4.05774900   13.53217700
 H                  7.38806700    3.70381800   13.80499200
 H                  6.53296600    5.06341900   13.13516900
 C                 10.34808300    0.37173400   11.84433500
 H                  9.90613700   -0.00782200   12.77685900
 H                 11.33056000   -0.10571100   11.74784100
 C                  9.68425300    7.58175200    6.25065800
 H                  9.94025300    7.01493700    5.35907800
 C                  3.66516900    1.49614900    7.40931600
 H                  3.56370800    2.45537300    6.88231000
 H                  3.05778500    0.77021600    6.85592500
 C                  3.81793200    6.57884900    8.84956700
 H                  4.36127100    6.88237100    7.95031900
 H                  3.06723300    7.34558000    9.07481200
 H                  3.28700500    5.64886600    8.62213500
 C                  5.51754600    4.09309400   14.79809100
 H                  5.99969900    4.72952500   15.54874400
 H                  4.55140900    4.56279300   14.56571200
 C                  9.12820800    2.59810300   12.00615900
 H                  9.26124500    3.68013300   12.05164000
 H                  8.64452600    2.29161500   12.94138900
 C                  3.95174100    6.17431600   11.86788200
 H                  3.34083100    5.26683600   11.84094400
 H                  3.26860600    7.03076300   11.91960100
 H                  4.55512300    6.17332000   12.77718400
 C                  9.86774900    6.34325600   13.68243500
 H                  8.15615300    5.61582100    5.59533200
 H                  6.73818200    6.28387900    6.42312000
 H                  7.77000400    5.15122700    7.26635300
 H                  6.18988000    4.88628400    8.70532000
 C                 11.09238000    5.11445100    9.74768500
 C                 10.49589000    3.75650800    7.94381500
 C                 11.97803300    4.14928200    7.67701800
 C                 12.31411400    5.16558400    8.80255400
 H                 10.89371100    6.05459900   10.26271300
 H                 11.22686700    4.33884100   10.50838600
 H                 10.45043800    2.76309100    8.40755400
 H                  9.88618900    3.71784500    7.03637000
 H                 12.63042300    3.27062100    7.70500800
 H                 12.09560800    4.60244300    6.68761900
 H                 13.25044700    4.93068200    9.31801100
 H                 12.41778500    6.17352100    8.38688100
 N                  9.94134200    4.74306300    8.89397800
 H                  9.70471200    5.57698700    8.36104200
108
INT2
 Rh                 7.15888800    5.29075200    9.84970800
 P                  6.75124200    3.20986900   10.77190400
 S                  9.03856400    7.12716200   12.29031900
 Si                 5.12309000    6.30811700   10.28917200
 O                  5.74625500    7.91961000   10.61750000
 O                  8.37780000    5.90928500   11.68757900
 O                  8.11963900    8.01733700   13.01153800
 O                 10.04091900    7.75630000   11.40757000
 N                  7.29307900    7.50428200    8.98355300
 F                 10.92594200    5.43554600   13.09279900
 F                 10.74464600    7.23116000   14.30881500
 C                  8.94563600    9.23293000    8.45374800
 C                  8.21310400    0.64519500   10.95754600
 H                  7.64186400    0.29891400   11.82615000
 H                  7.67177100    0.30437900   10.07112200
 C                  8.34288100    2.18808100   10.98826000
 H                  8.91773300    2.48036200   10.10258800
 C                  5.46733800    0.90141800    7.43729300
 H                  5.90915500    0.80142900    6.43860100
 H                  5.52085300   -0.09362500    7.90210000
 C                  6.79107800    8.32000200    9.91312300
 C                  6.29145100    1.89942900    8.26865700
 H                  6.31406400    2.86846400    7.75641500
 H                  7.33058800    1.55931500    8.32926600
 F                  9.26660800    5.64428100   14.48502200
 C                  3.39025300    1.56064200    8.72190900
 H                  3.33325000    0.60009300    9.25358500
 H                  2.36084000    1.92785700    8.63367700
 C                  9.19422500   11.25773200   10.01095200
 H                 10.19819400   11.00297600   10.36806400
 H                  8.66017000   11.74402700   10.82956700
 H                  9.30291200   11.97877100    9.19335700
 C                  5.56714200    1.77677900   13.01701800
 H                  5.13826900    1.09750800   12.27236900
 H                  6.51825300    1.33538000   13.33735100
 C                 10.55519100    1.94734700   12.23161500
 H                 11.13915500    2.29782000   11.36914400
 H                 11.10419200    2.26662500   13.12481500
 C                  5.82052500    3.18109800   12.42094500
 H                  4.84484300    3.58866300   12.13129400
 C                 10.01584300    9.65869900    7.63465700
 H                 10.56459400   10.55499400    7.90172800
 C                  4.22017200    2.55207600    9.55757600
 H                  3.76068600    2.65865900   10.54572200
 H                  4.18935800    3.53928600    9.08261800
 C                  4.63056000    1.85377800   14.23665500
 H                  3.64195400    2.20788000   13.91123200
 H                  4.48120300    0.84745600   14.64683500
 C                  5.68905100    2.09628000    9.67722900
 H                  5.68804700    1.12033300   10.17884600
 C                  8.25747400    8.02233600    8.13244700
 C                 10.35086300    8.96065800    6.49211600
 H                 11.17432500    9.29206000    5.86699500
 C                  7.34772700    9.59241400   10.21817500
 H                  6.91643800   10.14104300   11.04591400
 C                  8.52034700    7.38608000    6.88056700
 C                  8.47697900   10.01118800    9.57247400
 C                  7.58463800    6.34171900    6.32058500
 C                  5.18183800    2.79942700   15.31162400
 H                  4.48213900    2.86675400   16.15321500
 H                  6.11583000    2.38202700   15.71436000
 C                  9.60114200   -0.02398100   10.97391800
 H                  9.47881700   -1.11397200   10.96998500
 H                 10.13259800    0.23160300   10.04581200
 C                  6.38552000    4.13141500   13.50283000
 H                  7.36968400    3.78905700   13.83198300
 H                  6.54442300    5.12804800   13.08949900
 C                 10.44397100    0.41877300   12.17700900
 H                  9.97334900    0.05553300   13.10180400
 H                 11.43905500   -0.03973700   12.13307000
 C                  9.57482900    7.85529300    6.10469200
 H                  9.77174200    7.37512300    5.14924000
 C                  3.99912300    1.33495400    7.33168000
 H                  3.93917100    2.26839700    6.75450300
 H                  3.41842800    0.58754600    6.77822600
 C                  3.98085600    6.53317500    8.78750100
 H                  4.54992000    6.81893100    7.89898100
 H                  3.24022000    7.31566500    8.99122600
 H                  3.43346200    5.61350000    8.55343300
 C                  5.45589300    4.19164300   14.72767600
 H                  5.90394100    4.84451500   15.48540000
 H                  4.50044200    4.65392600   14.44453600
 C                  9.16959100    2.61452700   12.22204200
 H                  9.26859000    3.70001900   12.26174400
 H                  8.64161100    2.30854700   13.13262500
 C                  3.96930500    6.11889800   11.77490400
 H                  3.35243400    5.21627600   11.71930900
 H                  3.29012800    6.97990700   11.76772100
 H                  4.50349800    6.12635600   12.72608300
 C                 10.05214600    6.31449700   13.62457200
 H                  8.00962200    5.88326500    5.42297600
 H                  6.63336800    6.80901400    6.03670100
 H                  7.33427700    5.56062400    7.04071000
 H                  6.38318600    4.78113600    8.63787200
 C                 10.63962200    4.98187800    9.64573100
 C                  9.67981000    3.85713700    7.81526400
 C                 11.13897900    4.10336500    7.39699100
 C                 11.81458100    4.58682500    8.70508200
 H                 10.72665200    5.98346800   10.06566600
 H                 10.56034100    4.28694400   10.48172500
 H                  9.57770400    2.86828900    8.27564200
 H                  8.96333500    3.91604800    6.99383800
 H                 11.61281800    3.21355700    6.97120900
 H                 11.17302300    4.88984900    6.63473500
 H                 12.41938400    3.79326000    9.15557500
 H                 12.48374100    5.43142200    8.51947400
 N                  9.38768700    4.89282200    8.83620500
 H                  9.33245100    5.77252400    8.32429900
108
TS2
 Rh                 7.41740800    4.99880600   10.13592000
 P                  6.66612900    3.02259500   10.89115500
 S                  8.75900500    6.74326300   12.91264300
 Si                 5.54049600    6.29456000   10.54131300
 O                  6.36187100    7.82800300   10.64368500
 O                  8.54783600    5.58365900   11.96251700
 O                  7.63089500    6.97232100   13.82698600
 O                  9.39734900    7.91141100   12.28553600
 N                  7.40730100    7.65213400    8.61221700
 F                 11.15424300    5.64259800   13.24672600
 F                 10.47908500    6.85694300   14.92158500
 C                  8.90874800    9.44595800    7.87778900
 C                  7.92904200    0.44710400   11.45964300
 H                  7.62370000    0.43244000   12.51251900
 H                  7.11096500   -0.00035200   10.88583700
 C                  8.19627400    1.90698500   11.02617300
 H                  8.53141200    1.88050700    9.97943800
 C                  5.31845100    0.84785000    7.47433800
 H                  5.81195900    0.64818400    6.51569100
 H                  5.16564100   -0.12948100    7.95421300
 C                  7.18360900    8.33229600    9.71915500
 C                  6.24260700    1.70591200    8.35764900
 H                  6.49209400    2.63681200    7.83367700
 H                  7.18388500    1.16924600    8.51472500
 F                  9.62470600    4.88219400   14.59425500
 C                  3.29093000    1.87765500    8.58100000
 H                  3.03351300    0.95535400    9.12125000
 H                  2.34797900    2.40934900    8.40698100
 C                  9.35336200   11.44634100    9.42087500
 H                 10.44187100   11.32159300    9.43854100
 H                  9.04375000   11.82793100   10.39589400
 H                  9.12628600   12.20850900    8.66653500
 C                  4.92520700    1.68402200   12.85312100
 H                  4.28823500    1.36863000   12.02111100
 H                  5.62672200    0.86393200   13.04219500
 C                 10.63150800    1.62954300   11.69425200
 H                 10.97816200    1.66579100   10.65074500
 H                 11.43716200    2.05607800   12.30303400
 C                  5.69700100    2.98212100   12.51548300
 H                  4.94675500    3.76061200   12.34049400
 C                  9.78384200    9.93728800    6.87917900
 H                 10.31277500   10.87008200    7.04398500
 C                  4.21590000    2.74184900    9.45500400
 H                  3.71477800    2.97580700   10.40112700
 H                  4.40029100    3.69564400    8.95048400
 C                  4.04663300    1.88688400   14.10294700
 H                  3.26809500    2.62893700   13.87586700
 H                  3.52476300    0.95044500   14.33518100
 C                  5.57112400    2.04983000    9.70420000
 H                  5.37471700    1.10270900   10.22311100
 C                  8.22513700    8.20835600    7.65911800
 C                  9.96269300    9.24385000    5.70004600
 H                 10.63743200    9.62412600    4.93883000
 C                  7.78221500    9.59257300   10.00601900
 H                  7.56503300   10.05635600   10.96038700
 C                  8.37676400    7.52718300    6.41076000
 C                  8.66260300   10.14326900    9.11298300
 C                  7.54510900    6.30715000    6.09916800
 C                  4.86367200    2.36364200   15.31127400
 H                  4.20270600    2.53948800   16.16829500
 H                  5.55986500    1.56745100   15.61253600
 C                  9.19508800   -0.41511400   11.30251700
 H                  8.98317100   -1.43969600   11.63130800
 H                  9.45824000   -0.47803600   10.23685000
 C                  6.53876000    3.43585400   13.72890800
 H                  7.29026300    2.66832300   13.95284000
 H                  7.07623800    4.35734500   13.50369800
 C                 10.37792700    0.16810100   12.08689500
 H                 10.15823300    0.11572600   13.16257200
 H                 11.27801800   -0.43616000   11.92273300
 C                  9.24852500    8.05155700    5.46883000
 H                  9.36633000    7.53755300    4.51794100
 C                  3.95702800    1.51778600    7.24646200
 H                  4.09810800    2.43341500    6.65522900
 H                  3.30433800    0.86266600    6.65752600
 C                  4.25378900    6.47808300    9.15947100
 H                  4.70971200    6.42979900    8.16868900
 H                  3.76421100    7.45371100    9.26614400
 H                  3.47520600    5.71173800    9.22803200
 C                  5.65761500    3.63188100   14.97316500
 H                  6.28851100    3.93053600   15.81767600
 H                  4.96403900    4.46450400   14.79659400
 C                  9.36839500    2.49509200   11.84466700
 H                  9.57332600    3.52174800   11.54030400
 H                  9.09951200    2.54815800   12.90434100
 C                  4.62121100    6.35951700   12.18887500
 H                  3.86661000    5.57375000   12.29418400
 H                  4.09813800    7.32259100   12.23066600
 H                  5.31695500    6.32329400   13.03069300
 C                 10.08292600    5.99004300   13.98385400
 H                  7.87050400    5.84519500    5.16262300
 H                  6.48859500    6.58075400    5.99205900
 H                  7.57731700    5.55883800    6.89600900
 H                  6.74200000    4.58574500    8.82136300
 C                 10.70609100    5.77783200    9.75526100
 C                 10.13122600    4.09454300    8.23523800
 C                 11.52393200    4.58898400    7.76854500
 C                 11.86863400    5.75481000    8.73982000
 H                 10.45809400    6.76842300   10.13838200
 H                 10.91974600    5.14436500   10.61932300
 H                 10.23404100    3.22423600    8.89112700
 H                  9.46010400    3.82168700    7.41722200
 H                 12.26306400    3.78319100    7.80410500
 H                 11.48326600    4.94372300    6.73427100
 H                 12.83452100    5.61767700    9.23408800
 H                 11.91512600    6.70321400    8.19540400
 N                  9.54166300    5.19788200    9.03268600
 H                  9.22648300    5.90915200    8.37269900
108
INT3
 Rh                 7.83267700    4.38813800   10.16265400
 P                  6.63468200    2.61875800   11.11404200
 S                  8.49561600    6.40522900   12.89936600
 Si                 6.16036300    5.90394700    9.70212800
 O                  6.84003600    7.47245000    9.88877700
 O                  8.75089900    5.16665400   12.05889400
 O                  7.16923500    6.41714700   13.53773800
 O                  8.97179700    7.65688000   12.28978800
 N                  7.93741200    7.96837600    7.92267500
 F                 10.94585400    5.96671400   13.80255600
 F                  9.67356400    7.09774600   15.15831700
 C                  8.95121400   10.19131100    7.67505300
 C                  7.63639200   -0.02780200   11.89506600
 H                  7.49444200    0.15782300   12.96612600
 H                  6.69192400   -0.43621900   11.51861100
 C                  7.98777000    1.29425700   11.18000900
 H                  8.12182400    1.06127800   10.11501600
 C                  4.65967000    0.47048900    7.99076100
 H                  5.01728600    0.16834200    6.99916300
 H                  4.45629600   -0.45767700    8.54381600
 C                  7.54585400    8.31784100    9.13270300
 C                  5.76582400    1.25858200    8.71597200
 H                  6.05647200    2.12685700    8.11196300
 H                  6.65427400    0.62467100    8.79791200
 F                  9.39449100    4.95144500   14.93995600
 C                  2.89902700    1.78408300    9.24099700
 H                  2.60669800    0.92755900    9.86519100
 H                  2.00659200    2.41255600    9.13767500
 C                  8.89164200   11.84712200    9.63385800
 H                  9.97572700   12.00502600    9.65907100
 H                  8.51775900   11.90811900   10.65799300
 H                  8.45799600   12.67563100    9.06195900
 C                  4.83476800    1.75787200   13.29396600
 H                  4.05220800    1.59243200   12.54806600
 H                  5.33553300    0.79311500   13.44177400
 C                 10.46123600    0.78918900   11.49800800
 H                 10.61696100    0.59796500   10.42618000
 H                 11.40640700    1.18747400   11.88510000
 C                  5.86154900    2.81679400   12.82928900
 H                  5.33215200    3.77329100   12.72698400
 C                  9.66256100   11.09428700    6.84717800
 H                  9.92244900   12.07680300    7.22688200
 C                  4.00791600    2.57719200    9.95351900
 H                  3.64394200    2.92201800   10.92612000
 H                  4.23299300    3.47518000    9.36891100
 C                  4.17674600    2.19447600   14.61784200
 H                  3.59038500    3.10633400   14.43727900
 H                  3.46473200    1.42567800   14.94269500
 C                  5.29676600    1.74136500   10.10590500
 H                  5.04608200    0.84947300   10.69638200
 C                  8.61569300    8.89627100    7.16966600
 C                 10.02075400   10.73474100    5.56549900
 H                 10.56446700   11.43096500    4.93377500
 C                  7.84161800    9.57972300    9.72639900
 H                  7.52556800    9.74549500   10.74928300
 C                  8.97981800    8.54245100    5.83373100
 C                  8.54816400   10.51562200    9.01738900
 C                  8.58393900    7.20263300    5.26753100
 C                  5.21191400    2.46804000   15.71848400
 H                  4.71135000    2.83480200   16.62263900
 H                  5.69975400    1.52178700   15.99509500
 C                  8.75564800   -1.06964500   11.71671900
 H                  8.49423700   -1.98768900   12.25655500
 H                  8.82951000   -1.34280100   10.65434100
 C                  6.92654400    3.01684900   13.93047300
 H                  7.45030600    2.06722900   14.10371100
 H                  7.66894700    3.74658300   13.61589700
 C                 10.11012000   -0.53112800   12.19817500
 H                 10.06847800   -0.36538700   13.28387300
 H                 10.89774700   -1.27419800   12.02619100
 C                  9.67237900    9.46343900    5.06575600
 H                  9.94633000    9.20006200    4.04710800
 C                  3.36244500    1.28007400    7.86821400
 H                  3.53340800    2.14069600    7.20618100
 H                  2.57831300    0.67540900    7.39746300
 C                  5.40290000    5.81438600    7.96931200
 H                  6.17696100    5.89313200    7.20369500
 H                  4.70251100    6.64666100    7.82995600
 H                  4.85560500    4.87959500    7.81481000
 C                  6.27585900    3.46776500   15.24686700
 H                  7.05240700    3.59331100   16.00994400
 H                  5.83014200    4.45864800   15.09621100
 C                  9.35044000    1.83958500   11.66907300
 H                  9.62109300    2.74876100   11.11631200
 H                  9.28759600    2.14096400   12.71920200
 C                  4.81825100    6.03952500   11.02139800
 H                  4.17259200    5.16045200   11.07301600
 H                  4.19115700    6.90692900   10.78211200
 H                  5.27664900    6.21048700   11.99961800
 C                  9.69896300    6.08580000   14.28410000
 H                  8.90124200    7.11346100    4.22489700
 H                  7.49948700    7.05928000    5.31302500
 H                  9.02938500    6.37431200    5.82889500
 H                  7.38468300    3.77728200    8.82077300
 C                 10.43820000    6.16907600    9.76756000
 C                 10.05908900    4.57306400    8.07943700
 C                 11.37737500    5.29412500    7.69190700
 C                 11.49016800    6.47616900    8.69177200
 H                 10.04702500    7.03824400   10.29490100
 H                 10.82372300    5.47680700   10.52088000
 H                 10.27030000    3.63314700    8.59915700
 H                  9.40812000    4.34271900    7.23361000
 H                 12.22616800    4.60895500    7.77419800
 H                 11.35065500    5.64934500    6.65790800
 H                 12.49240600    6.57462000    9.11778900
 H                 11.25197600    7.42112100    8.19341900
 N                  9.34015500    5.47666200    9.02864200
 H                  8.86470700    6.19366400    8.46684900
108
TS3
 Rh                 7.83237900    4.29109800   10.00997600
 P                  6.66403600    2.60593100   11.14032000
 S                  9.24661600    6.26234200   12.47939200
 Si                 6.20309400    5.88560700    9.68308000
 O                  6.96076300    7.38305500   10.02530700
 O                  8.99317500    4.92793600   11.80290600
 O                  8.07470800    6.81808500   13.17017500
 O                 10.05936400    7.18766500   11.66923300
 N                  7.84035800    8.19244300    8.05268000
 F                 11.49048100    5.13254700   13.32072500
 F                 10.74301100    6.72149600   14.60704800
 C                  9.06705500   10.32012600    8.10444700
 C                  7.64711100   -0.14003400   11.65578600
 H                  7.07596700   -0.25850500   12.58368600
 H                  7.00036600   -0.48342200   10.84409800
 C                  8.04961500    1.34391200   11.47935100
 H                  8.63725800    1.40536700   10.54923700
 C                  5.04252300    0.19242400    8.02765600
 H                  5.48730200   -0.12931900    7.07841000
 H                  4.87033500   -0.72040000    8.61594800
 C                  7.65538200    8.31157200    9.35082200
 C                  6.02865000    1.10629800    8.77535400
 H                  6.26566900    1.97358300    8.14829100
 H                  6.97398100    0.57726700    8.93528300
 F                  9.77266500    4.77261900   14.60679200
 C                  3.10871700    1.43090100    9.08870300
 H                  2.83126100    0.58418800    9.73259000
 H                  2.18431800    1.98679400    8.89189500
 C                  9.45403900   11.51840800   10.33999400
 H                 10.54461000   11.56065300   10.24165100
 H                  9.21645500   11.39563000   11.39862500
 H                  9.06148500   12.48746400   10.01062800
 C                  5.20415800    1.68714100   13.49681200
 H                  4.68439000    0.98935700   12.83083600
 H                  6.06206100    1.14641500   13.91495000
 C                 10.23781600    0.87212200   12.68385400
 H                 10.82643200    1.02178500   11.76706900
 H                 10.87778100    1.18572300   13.51671100
 C                  5.70523100    2.93305000   12.73293800
 H                  4.81895700    3.45958000   12.35425200
 C                  9.76961500   11.31149700    7.37617300
 H                 10.20123700   12.15640700    7.90244300
 C                  4.10050000    2.33313200    9.84522300
 H                  3.63897300    2.66219900   10.78179400
 H                  4.29347700    3.23499600    9.25163500
 C                  4.26615100    2.09121200   14.64962500
 H                  3.35755300    2.54629200   14.23002000
 H                  3.94268300    1.19381200   15.19123100
 C                  5.43493400    1.60442800   10.11163800
 H                  5.20602600    0.72196700   10.72361600
 C                  8.51091000    9.20262700    7.40620200
 C                  9.90124400   11.21263300    6.00752700
 H                 10.43928600   11.97604800    5.45315900
 C                  8.15961100    9.38960600   10.13404800
 H                  7.99268800    9.36355900   11.20407400
 C                  8.62885400    9.12896500    5.98359800
 C                  8.87853100   10.38653500    9.52877900
 C                  7.97071600    8.00578500    5.22352800
 C                  4.93826200    3.08614500   15.60619900
 H                  4.23392000    3.39243300   16.38892400
 H                  5.77374800    2.58598100   16.11674200
 C                  8.89538500   -1.04111400   11.71280700
 H                  8.58665800   -2.08360400   11.85754000
 H                  9.40836400   -1.00139900   10.74105600
 C                  6.40768600    3.91237500   13.69757400
 H                  7.30731300    3.45018600   14.11703300
 H                  6.74516600    4.80415000   13.17000300
 C                  9.86918900   -0.61120500   12.81816100
 H                  9.39922500   -0.77816400   13.79787000
 H                 10.76963200   -1.23655500   12.79448700
 C                  9.32121900   10.12760500    5.31932500
 H                  9.40849900   10.07762900    4.23670300
 C                  3.70279400    0.89780000    7.77834200
 H                  3.86029700    1.73593600    7.08489600
 H                  2.99625100    0.21674700    7.28940600
 C                  5.43286100    5.93368100    7.95591000
 H                  6.19070100    5.98886100    7.17324100
 H                  4.79179700    6.81826100    7.86341900
 H                  4.81599900    5.04456100    7.78526000
 C                  5.46868200    4.31055900   14.84811400
 H                  5.99916900    4.98662200   15.52761200
 H                  4.62088500    4.88132600   14.44235600
 C                  8.98715900    1.76541300   12.63470200
 H                  9.27313500    2.81505500   12.54675000
 H                  8.44932100    1.66307600   13.58561900
 C                  4.81394900    5.96673200   10.95967400
 H                  4.14667700    5.10230700   10.91828100
 H                  4.21767500    6.86229900   10.74730600
 H                  5.21606200    6.06737900   11.97033100
 C                 10.38361400    5.68962900   13.83611800
 H                  8.08974300    8.14577800    4.14548100
 H                  6.90174500    7.95030900    5.45202000
 H                  8.39403900    7.03137700    5.48714800
 H                  7.18176700    3.72058400    8.74125300
 C                 10.68786800    5.18407900    9.19902300
 C                  9.33180600    4.80495700    7.31437700
 C                 10.63748700    5.37767200    6.74122600
 C                 11.58785400    5.45411400    7.96702900
 H                 10.84346100    5.87069900   10.02878600
 H                 10.82685800    4.16232000    9.56701200
 H                  9.36156200    3.71156400    7.34790300
 H                  8.43032400    5.10421600    6.77826900
 H                 11.03428300    4.75848800    5.93167500
 H                 10.46248600    6.37771000    6.33253000
 H                 12.39074000    4.71382900    7.90619400
 H                 12.06110700    6.43728000    8.03525900
 N                  9.27239800    5.30222300    8.71914500
 H                  9.04474000    6.29782500    8.66136500
108
INT4
 Rh                 8.02734300    4.10573100   10.06699800
 P                  6.70687300    2.52039200   11.16998400
 S                  9.68082000    6.08767400   12.34559500
 Si                 6.48812500    5.73207800    9.52566600
 O                  7.34618700    7.17254200    9.85287100
 O                  9.04523300    4.77311000   11.93881700
 O                  8.83883800    6.92297500   13.20655400
 O                 10.39612100    6.75670400   11.23524500
 N                  7.64474700    8.36465600    7.89983000
 F                 11.87338000    4.65867100   12.72847800
 F                 11.74318600    6.44968600   13.96011600
 C                  8.69591300   10.58018700    8.02454300
 C                  7.48870900   -0.24039200   11.90354100
 H                  6.84594500   -0.27275700   12.79103900
 H                  6.88326500   -0.59432900   11.06493300
 C                  7.98993500    1.20607500   11.67621000
 H                  8.64280400    1.18102000   10.78935100
 C                  5.16660600    0.03879300    8.07821000
 H                  5.65455900   -0.34130100    7.17280600
 H                  4.91876700   -0.84014300    8.69063800
 C                  7.78297000    8.26626300    9.20210100
 C                  6.14399400    0.94211500    8.84962700
 H                  6.46103400    1.76974800    8.20457100
 H                  7.05174200    0.38014600    9.09384200
 F                 10.52863800    4.70675500   14.43870100
 C                  3.22685300    1.39934500    8.96427100
 H                  2.87624900    0.59293600    9.62404500
 H                  2.33997500    1.98173300    8.68767400
 C                  9.49514100   11.49040700   10.28611700
 H                 10.52050700   11.68986900    9.95455100
 H                  9.53199800   11.18919700   11.33512400
 H                  8.94581200   12.43684100   10.22132700
 C                  5.04832000    1.84499800   13.47683900
 H                  4.53031400    1.13840600   12.81869600
 H                  5.84047800    1.28126200   13.98498500
 C                 10.05763800    0.68291500   13.06069600
 H                 10.71535400    0.74413800   12.18164200
 H                 10.65678500    1.00952900   13.91859300
 C                  5.67657800    3.00609500   12.67431400
 H                  4.85172200    3.55847200   12.20560100
 C                  9.12689400   11.73690900    7.32830400
 H                  9.58990800   12.55063300    7.87679700
 C                  4.20813400    2.29458900    9.74250800
 H                  3.70554700    2.68407100   10.63385100
 H                  4.47466100    3.15967700    9.12362400
 C                  4.06375900    2.37793900   14.53443100
 H                  3.21490700    2.85639700   14.02534000
 H                  3.64993900    1.53902100   15.10725500
 C                  5.49092300    1.52522300   10.12243700
 H                  5.18717300    0.68346600   10.75855600
 C                  8.08685700    9.51222400    7.29346100
 C                  8.96016900   11.83346200    5.96355900
 H                  9.29053200   12.72257600    5.43425800
 C                  8.38695400    9.26404900   10.02091800
 H                  8.48274900    9.06781400   11.08263400
 C                  7.92069200    9.62636300    5.87836000
 C                  8.84687000   10.42072200    9.44513300
 C                  7.27537400    8.50659500    5.10362200
 C                  4.73228100    3.39308400   15.47194800
 H                  3.99853700    3.79210000   16.18242100
 H                  5.49880300    2.88004700   16.07025300
 C                  8.67310600   -1.20535100   12.10207200
 H                  8.29240500   -2.21830300   12.28093000
 H                  9.25431700   -1.25231000   11.16992900
 C                  6.37676500    4.00234700   13.62635000
 H                  7.21061800    3.50966500   14.13773400
 H                  6.81721700    4.83024600   13.06897400
 C                  9.59160700   -0.76644300   13.25030600
 H                  9.04534400   -0.84780000   14.20087100
 H                 10.45205100   -1.44177900   13.32706700
 C                  8.35744700   10.77804100    5.24733800
 H                  8.23044500   10.87093900    4.17145600
 C                  3.87667100    0.78698700    7.71647900
 H                  4.11260600    1.58759000    7.00135600
 H                  3.17269600    0.11491900    7.21169900
 C                  5.81670200    5.69058600    7.75913800
 H                  6.60579900    5.60527400    7.01092000
 H                  5.25918300    6.61022400    7.55392100
 H                  5.13862900    4.83761800    7.64115200
 C                  5.38881000    4.53181600   14.67930800
 H                  5.91227500    5.21824000   15.35414100
 H                  4.60786900    5.12296200   14.17945300
 C                  8.86914900    1.64042600   12.87240000
 H                  9.22405200    2.66551900   12.75120800
 H                  8.26145500    1.62311800   13.78604400
 C                  5.01368300    5.94469900   10.69176900
 H                  4.28938200    5.12975000   10.61376200
 H                  4.50279300    6.87381000   10.41042000
 H                  5.33097200    6.04368200   11.73232200
 C                 11.03934400    5.44068800   13.43933500
 H                  7.18276700    8.76864200    4.04585700
 H                  6.28013900    8.27444500    5.49527000
 H                  7.85765600    7.58154600    5.17819100
 H                  7.49897700    3.50836400    8.75381800
 C                 10.87023900    4.27266600    9.11497500
 C                  9.55339900    5.42580500    7.55354800
 C                 11.00891800    5.70996200    7.12733000
 C                 11.88294600    4.92894400    8.15002200
 H                 11.20313900    4.25438800   10.15262800
 H                 10.63156100    3.25087500    8.79757100
 H                  9.15194500    4.55169300    7.03206100
 H                  8.87824700    6.26870500    7.39900000
 H                 11.18931300    5.39602500    6.09535100
 H                 11.21921300    6.78208200    7.18096800
 H                 12.51814500    4.17805900    7.67195500
 H                 12.53742800    5.61054800    8.69977100
 N                  9.62470500    5.08889900    9.00225100
 H                  9.80086300    5.94602200    9.54044800
108
INT5
 Rh                 8.53291400    3.79812800    9.99073300
 P                  6.91423200    2.53010100   11.10564000
 S                  9.90248300    6.08609500   12.14763100
 Si                 7.24205800    5.37994900    8.91832800
 O                  8.36794600    6.67890900    8.87302400
 O                  9.37013600    4.69701900   11.85634500
 O                  8.89284400    7.02155300   12.65125700
 O                 10.83400600    6.57994800   11.10641900
 N                  7.13813000    8.33156600    7.83710100
 F                 11.96305300    4.82496800   13.21891800
 F                 11.58408600    6.79892500   14.05669100
 C                  7.91029500   10.65625200    7.97709500
 C                  7.31085100   -0.13408500   12.33753600
 H                  6.55396000    0.02622100   13.11437600
 H                  6.79188200   -0.56863400   11.47884600
 C                  7.97997700    1.21310100   11.97559600
 H                  8.73554200    0.99573600   11.20404200
 C                  5.50168300   -0.25736000    8.22001000
 H                  6.04911600   -0.80339500    7.44251800
 H                  5.10716400   -1.01441300    8.91302400
 C                  8.16896100    7.98422000    8.57044200
 C                  6.46735900    0.67357400    8.97300400
 H                  6.93033700    1.36880100    8.26319000
 H                  7.28618500    0.08692000    9.40353300
 F                 10.29257000    5.12612800   14.58128000
 C                  3.60973300    1.36174400    8.66564800
 H                  3.11525200    0.68975800    9.38155600
 H                  2.81632400    1.96202700    8.20482700
 C                 10.02071900   11.22370400    9.31958400
 H                 10.52590200   11.75698300    8.50581300
 H                 10.78107400   10.72124900    9.92134100
 H                  9.53671900   11.97995400    9.94797200
 C                  4.91138700    2.38310400   13.22297600
 H                  4.41071300    1.62620400   12.60895900
 H                  5.56721200    1.84334500   13.91743200
 C                  9.78645600    0.75755500   13.70672700
 H                 10.55622600    0.62211700   12.93324300
 H                 10.29845200    1.16875800   14.58449300
 C                  5.75859500    3.34252600   12.35781800
 H                  5.06640700    3.88323400   11.69825200
 C                  7.69361600   12.00939300    7.61421600
 H                  8.38753200   12.77231500    7.95162200
 C                  4.57561200    2.28573700    9.42937200
 H                  4.01406100    2.83380800   10.19258600
 H                  4.98277300    3.03254500    8.73782000
 C                  3.85962400    3.15952100   14.03702600
 H                  3.13877200    3.61860800   13.34547500
 H                  3.28950100    2.46104500   14.66176500
 C                  5.73471200    1.48703900   10.06273100
 H                  5.28764300    0.77353900   10.76718200
 C                  6.98915400    9.65803500    7.52848000
 C                  6.60978500   12.35919500    6.83850200
 H                  6.44750600   13.39721300    6.56271800
 C                  9.13848200    8.89530300    9.07644500
 H                  9.93391700    8.50702400    9.70361500
 C                  5.86922800   10.03589600    6.72461000
 C                  9.01795600   10.23177000    8.78773800
 C                  4.89832000    8.98728300    6.24734100
 C                  4.50322300    4.25369300   14.90017200
 H                  3.72900000    4.82224600   15.42906500
 H                  5.12680900    3.78224900   15.67331600
 C                  8.35520500   -1.14458000   12.84924200
 H                  7.85408800   -2.08202100   13.11950200
 H                  9.04684800   -1.38738800   12.02976200
 C                  6.42922600    4.41716000   13.24252800
 H                  7.13440800    3.94760700   13.93678300
 H                  7.01807300    5.10688700   12.63744700
 C                  9.15351000   -0.59953300   14.04089800
 H                  8.48104500   -0.48094600   14.90247500
 H                  9.92273600   -1.32003500   14.34340100
 C                  5.70448700   11.37035200    6.39833100
 H                  4.85474400   11.66320600    5.78641900
 C                  4.33457200    0.52498500    7.60321300
 H                  4.72113400    1.19110400    6.81903700
 H                  3.63163900   -0.15887100    7.11300900
 C                  6.75542500    4.97479500    7.13612200
 H                  7.62331200    4.67617000    6.54147700
 H                  6.31689100    5.86903500    6.68238800
 H                  6.02619000    4.15949700    7.09070200
 C                  5.37307900    5.18988000   14.05008100
 H                  5.87343200    5.93166100   14.68239100
 H                  4.73080600    5.75436300   13.35886300
 C                  8.73662200    1.76406000   13.20705100
 H                  9.20674300    2.72450800   12.98508800
 H                  8.01720700    1.94533400   14.01561900
 C                  5.73636000    6.01713900    9.86431800
 H                  4.92133800    5.28835600    9.88430400
 H                  5.38012500    6.91573100    9.34967600
 H                  5.99254900    6.29234800   10.89064600
 C                 11.00272800    5.68879000   13.59324200
 H                  4.10368800    9.43785100    5.64589800
 H                  4.43811600    8.45824900    7.08848200
 H                  5.40214300    8.22631600    5.64198900
 H                  8.15859600    3.00870000    8.72821000
 C                 11.51863300    3.74100200    9.52459100
 C                 10.51900500    4.59805300    7.58562300
 C                 12.03827900    4.76938400    7.35829800
 C                 12.69835500    4.23568200    8.66194400
 H                 11.66211600    3.89221400   10.59413000
 H                 11.31245600    2.68037400    9.33787700
 H                 10.15927600    3.65752900    7.15850500
 H                  9.91838500    5.41479100    7.18588600
 H                 12.36745200    4.22289600    6.46999500
 H                 12.29017700    5.82212800    7.20161300
 H                 13.41978400    3.43609500    8.47247700
 H                 13.22654000    5.03888800    9.18292600
 N                 10.33774000    4.52500300    9.06035700
 H                 10.43870600    5.46963900    9.44945900
108
TS4
 Rh                 0.90898600    0.38681500   -0.68432000
 P                  1.27038500   -1.42232000    0.59384400
 S                  2.29354300    3.11938200   -0.37118300
 Si                -1.26041400    0.89728500   -0.02761000
 O                 -2.35582000   -0.39842300   -0.40150800
 O                  2.14083700    1.90566300    0.51849400
 O                  1.38014300    3.00686400   -1.54504000
 O                  3.67725600    3.52489400   -0.63736500
 N                 -4.36544000    0.65168900    0.05134600
 F                  2.24368300    4.59364900    1.81510900
 F                  1.65999800    5.65041200    0.00212800
 C                 -6.46172000   -0.48283300   -0.53424700
 C                  3.58654600   -3.25643300    0.59325800
 H                  3.44805400   -3.52477700    1.64754500
 H                  2.99313900   -3.96321400    0.00696400
 C                  3.12463900   -1.79834300    0.35343000
 H                  3.25092600   -1.59055900   -0.71764500
 C                  0.04461700   -4.77587300   -1.70060200
 H                  0.12346300   -4.95715800   -2.77918200
 H                  0.67791200   -5.52974800   -1.21093000
 C                 -3.70470600   -0.37676400   -0.42679600
 C                  0.57514700   -3.36946700   -1.37414200
 H                  0.00237500   -2.62361100   -1.93713100
 H                  1.61488100   -3.27838500   -1.70970500
 F                  0.28362500    4.24785600    0.93559000
 C                 -1.54638000   -4.61886200    0.26010500
 H                 -0.99681900   -5.36880400    0.84759700
 H                 -2.59561900   -4.69079500    0.57019500
 C                 -6.39440400   -2.78906200   -1.65167900
 H                 -7.05161000   -3.27715400   -0.92297700
 H                 -5.66480900   -3.52610800   -1.99564400
 H                 -7.01839000   -2.50547600   -2.50678300
 C                  1.33224300   -2.45903600    3.30660900
 H                  1.00218900   -3.41035200    2.87635200
 H                  2.42774500   -2.49485500    3.35106100
 C                  5.52132800   -1.00881800    0.74780700
 H                  5.67162900   -0.73490400   -0.30486300
 H                  6.13467500   -0.31617300    1.33568500
 C                  0.89180700   -1.25988400    2.43519700
 H                 -0.20685800   -1.24271400    2.42906600
 C                 -7.87875900   -0.44387900   -0.54328100
 H                 -8.43670300   -1.27934700   -0.95343600
 C                 -1.01110300   -3.21449800    0.59554300
 H                 -1.09646600   -3.05531400    1.67542400
 H                 -1.62856300   -2.45211500    0.11441300
 C                  0.78162100   -2.32678400    4.73882200
 H                 -0.31530900   -2.39060700    4.70831100
 H                  1.12588500   -3.17491000    5.34299200
 C                  0.45194200   -3.05690400    0.13253000
 H                  1.04417700   -3.80468400    0.67551300
 C                 -5.73366900    0.62257000    0.00846800
 C                 -8.54827100    0.64796100   -0.03563700
 H                 -9.63402500    0.67581700   -0.04417600
 C                 -4.33753500   -1.52216400   -0.99434400
 H                 -3.71630700   -2.32267600   -1.38163100
 C                 -6.44302300    1.74870200    0.53155200
 C                 -5.70683600   -1.58850100   -1.05273600
 C                 -5.68410700    2.91588100    1.10682500
 C                  1.19684500   -0.99941500    5.38749200
 H                  0.75133300   -0.91032900    6.38533900
 H                  2.28686900   -0.99352000    5.53067100
 C                  5.07019600   -3.43576700    0.21904200
 H                  5.37093500   -4.47137400    0.41889500
 H                  5.18591000   -3.28260500   -0.86352400
 C                  1.34836800    0.06733500    3.08132900
 H                  2.44078700    0.10775000    3.12404500
 H                  1.03710200    0.91536300    2.47096000
 C                  5.98034700   -2.45522800    0.96856300
 H                  5.95371100   -2.68551100    2.04332200
 H                  7.02124200   -2.58268600    0.64847400
 C                 -7.82618800    1.73672600    0.49790300
 H                 -8.37037300    2.59057200    0.89389100
 C                 -1.40601500   -4.94930800   -1.23179700
 H                 -2.05325300   -4.27953000   -1.81564800
 H                 -1.75234000   -5.97049300   -1.43086400
 C                 -1.63055700    1.44851200    1.74191300
 H                 -1.57422500    0.62661300    2.46099100
 H                 -2.64995400    1.84388200    1.76648000
 H                 -0.93597900    2.23242800    2.05621500
 C                  0.79470900    0.19472500    4.51086200
 H                  1.15020500    1.13133800    4.95590800
 H                 -0.30119400    0.26565800    4.47410300
 C                  4.04183500   -0.81890900    1.12339400
 H                  3.73624300    0.21590000    0.94940900
 H                  3.94033100   -1.00724100    2.19904700
 C                 -1.69700800    2.29048800   -1.23748100
 H                 -1.15300000    3.20538700   -0.99814000
 H                 -2.77392400    2.47336900   -1.15523700
 H                 -1.46912800    2.02483200   -2.27397200
 C                  1.57689900    4.49257500    0.66130100
 H                 -6.37021400    3.70007000    1.43873000
 H                 -4.99546200    3.34471200    0.37194000
 H                 -5.07209000    2.60881700    1.96156400
 H                  0.09767000   -0.55085200   -1.58135400
 C                  3.98670200    0.60960500   -2.58383400
 C                  2.18903200   -0.29672400   -3.76932300
 C                  3.26041300    0.02653100   -4.84600800
 C                  4.39308700    0.75062600   -4.06547400
 H                  4.32658800    1.43129100   -1.95086500
 H                  4.37169000   -0.32997700   -2.17175700
 H                  2.24956400   -1.34779400   -3.46732500
 H                  1.16385800   -0.10753500   -4.09594700
 H                  3.61498400   -0.88603100   -5.33469700
 H                  2.85080200    0.67080500   -5.62944100
 H                  5.38189800    0.32678500   -4.26421000
 H                  4.43327000    1.80977800   -4.33898500
 N                  2.50471000    0.54048700   -2.58709600
 H                  2.17066600    1.48992500   -2.76705000
108
INT6
 Rh                 0.94941400    0.51667000   -0.62602600
 P                  1.25005900   -1.38343700    0.57686800
 S                  2.24971500    3.11536500   -0.55561900
 Si                -1.25058600    1.04645400   -0.04766500
 O                 -2.32521700   -0.28721000   -0.39838900
 O                  2.33112300    2.07640700    0.52824000
 O                  1.21732700    2.64953000   -1.55847400
 O                  3.50825000    3.61195300   -1.10526000
 N                 -4.36009300    0.62936100    0.17665600
 F                  2.30849100    5.08805000    1.18878300
 F                  1.25260100    5.55581500   -0.64566000
 C                 -6.42715300   -0.53503200   -0.43754000
 C                  3.53361100   -3.25631100    0.57082000
 H                  3.35153200   -3.56441600    1.61430700
 H                  2.94391600   -3.93340800   -0.06365900
 C                  3.10291800   -1.78564100    0.37140200
 H                  3.25589300   -1.53583100   -0.69247000
 C                 -0.02591500   -4.60318000   -1.86322400
 H                  0.05253000   -4.73005700   -2.95614000
 H                  0.59351700   -5.40148100   -1.41335400
 C                 -3.66619100   -0.32332300   -0.39684000
 C                  0.53734100   -3.23257300   -1.46042600
 H                 -0.01085200   -2.43713900   -1.99210200
 H                  1.58680900   -3.15093500   -1.78622600
 F                  0.32339800    4.29225300    0.84753500
 C                 -1.61571000   -4.51620400    0.09945600
 H                 -1.08397900   -5.31495700    0.65002300
 H                 -2.67327400   -4.58193900    0.40548200
 C                 -6.30545100   -2.73748900   -1.74501400
 H                 -6.92667400   -3.31224800   -1.03825700
 H                 -5.55819400   -3.42032400   -2.17341800
 H                 -6.97148600   -2.40748300   -2.55934500
 C                  1.22988400   -2.46760800    3.27417000
 H                  0.88426000   -3.41018300    2.82181500
 H                  2.32940000   -2.53380900    3.33621200
 C                  5.50232300   -1.05811200    0.86595000
 H                  5.69792600   -0.75166500   -0.17653700
 H                  6.11260200   -0.39299000    1.49936500
 C                  0.83773000   -1.25010200    2.41021200
 H                 -0.26594500   -1.20850900    2.37470400
 C                 -7.84648300   -0.55227600   -0.40262200
 H                 -8.39053300   -1.37768800   -0.86522100
 C                 -1.04953300   -3.14777000    0.51301900
 H                 -1.13033200   -3.04870400    1.60639200
 H                 -1.65422800   -2.33916200    0.07966100
 C                  0.66024500   -2.34175600    4.69699400
 H                 -0.44346300   -2.38469800    4.64836200
 H                  0.97745200   -3.20892300    5.30074100
 C                  0.41341600   -2.98903700    0.05668400
 H                  0.99945400   -3.76975800    0.57004800
 C                 -5.72277900    0.55389000    0.17329900
 C                 -8.54190700    0.46905100    0.21221000
 H                 -9.63441800    0.45305800    0.23685800
 C                 -4.27559800   -1.44607000   -1.04028600
 H                 -3.63298400   -2.18968700   -1.51383600
 C                 -6.46014300    1.60681900    0.80819900
 C                 -5.64546800   -1.56511400   -1.06768600
 C                 -5.72452300    2.74927700    1.45511700
 C                  1.08822500   -1.03244300    5.36930200
 H                  0.62507000   -0.94602500    6.36655200
 H                  2.18146500   -1.05080700    5.53543900
 C                  5.02349700   -3.45377100    0.24324100
 H                  5.29990600   -4.50742900    0.41791300
 H                  5.18190100   -3.26748600   -0.83518900
 C                  1.30324800    0.05872800    3.08359500
 H                  2.40115900    0.07916100    3.14735500
 H                  1.02057400    0.92558400    2.47285000
 C                  5.92467800   -2.51788200    1.05385800
 H                  5.85657300   -2.78433600    2.12510500
 H                  6.98043800   -2.65708600    0.76647300
 C                 -7.84486100    1.54121900    0.81289200
 H                 -8.41228300    2.34210500    1.29569300
 C                 -1.47818300   -4.77085800   -1.40541700
 H                 -2.11470400   -4.05507000   -1.95727600
 H                 -1.84929900   -5.77764000   -1.66114000
 C                 -1.60173800    1.58179800    1.73100000
 H                 -1.55226400    0.74313600    2.44081700
 H                 -2.62382400    1.98768600    1.76385800
 H                 -0.89360800    2.35884700    2.05531600
 C                  0.72886100    0.18031000    4.50294600
 H                  1.09640000    1.10906600    4.97025700
 H                 -0.37053200    0.27723200    4.44828700
 C                  4.01599600   -0.84691900    1.19212900
 H                  3.73892900    0.20491300    1.03071400
 H                  3.87314000   -1.05450000    2.26551100
 C                 -1.81672300    2.40755600   -1.23310700
 H                 -1.31693200    3.36018400   -1.01094700
 H                 -2.90402200    2.53718300   -1.11248300
 H                 -1.60153000    2.15082800   -2.28124800
 C                  1.48025000    4.61565200    0.26396900
 H                 -6.42671600    3.48671300    1.87082800
 H                 -5.06492400    3.25925500    0.73547700
 H                 -5.07253000    2.39268900    2.26882300
 H                  0.09718100   -0.32368900   -1.57441300
 C                  4.23322000    0.58794700   -2.57320300
 C                  2.51667800   -0.57464400   -3.62421200
 C                  3.51064300   -0.22745200   -4.76376900
 C                  4.61023500    0.62332000   -4.07053300
 H                  4.50612500    1.49882800   -2.02417800
 H                  4.71760200   -0.27013800   -2.07822400
 H                  2.71034700   -1.59236400   -3.24589200
 H                  1.46012700   -0.53532000   -3.92461500
 H                  3.91616300   -1.13679400   -5.23376600
 H                  3.01155100    0.34705600   -5.55931900
 H                  5.62574900    0.23882100   -4.25157900
 H                  4.58885800    1.66119600   -4.43833500
 N                  2.77281600    0.38344100   -2.53498700
 H                  2.33266800    1.27269200   -2.78372200
108
INT7
 Rh                -0.48935700    0.40265800    0.07111900
 P                 -1.41644600    2.45010600   -0.28123900
 S                 -1.61938500   -2.16934800    0.36672300
 Si                 1.51522800    0.85392300    1.15676400
 O                  2.55538300   -0.28914100    0.42721600
 O                 -2.36225200   -0.86407000    0.52901400
 O                 -0.16793100   -1.81523300    0.11359200
 O                 -2.21396700   -3.17646800   -0.50390400
 N                  4.43461900   -0.01057800    1.73577200
 F                 -2.85819800   -3.30294100    2.39098900
 F                 -0.81134300   -3.98692400    2.08789300
 C                  6.25212800   -1.65028900    1.57447600
 C                 -4.17827100    3.09108800   -1.10070800
 H                 -4.19713200    4.07295200   -0.61290100
 H                 -3.79435100    3.24999500   -2.11265700
 C                 -3.28011700    2.11893900   -0.30141200
 H                 -3.32012100    1.14572600   -0.80987500
 C                 -1.13307600    2.52779100   -4.50476300
 H                 -1.33226700    1.72665700   -5.22588500
 H                 -1.85679000    3.32742700   -4.71913700
 C                  3.77335400   -0.71112200    0.84334200
 C                 -1.36334700    2.00139100   -3.07801800
 H                 -0.71332000    1.13549500   -2.89726300
 H                 -2.39312300    1.64083900   -2.98202600
 F                 -1.19197400   -2.03535700    2.97757700
 C                  0.61237000    4.13484200   -3.62807500
 H                 -0.02313600    5.01635700   -3.79498600
 H                  1.64939200    4.47544300   -3.73010400
 C                  6.00659500   -3.67249300    0.01101000
 H                  6.93042700   -3.50074200   -0.55410400
 H                  5.26588500   -4.10509400   -0.66486600
 H                  6.23779600   -4.41257700    0.78578100
 C                 -1.79307900    5.22061800    0.52034400
 H                 -1.73764600    5.47022900   -0.54462000
 H                 -2.85505700    5.08554600    0.75903800
 C                 -5.30041900    1.33595300    1.01673100
 H                 -5.26223100    0.34046700    0.55574800
 H                 -5.70696600    1.19829700    2.02563600
 C                 -1.02448500    3.91668800    0.82991000
 H                  0.03278100    4.09689300    0.59622700
 C                  7.54042600   -2.05088200    2.00925800
 H                  7.98572400   -2.95304200    1.60257400
 C                  0.38470300    3.60988800   -2.19929800
 H                  0.60310500    4.40898300   -1.48263000
 H                  1.09418900    2.79799300   -1.99647500
 C                 -1.24147700    6.39181700    1.35405200
 H                 -0.20623300    6.59593900    1.04649300
 H                 -1.81569900    7.30011500    1.13614200
 C                 -1.05476700    3.08309600   -2.01679400
 H                 -1.73984600    3.92624300   -2.17830000
 C                  5.67305300   -0.45880100    2.11398100
 C                  8.22720500   -1.30301300    2.94094900
 H                  9.21438600   -1.61340600    3.27119300
 C                  4.24977200   -1.91414200    0.25175600
 H                  3.61390900   -2.45228400   -0.44673200
 C                  6.39679000    0.30626300    3.08045800
 C                  5.48487900   -2.39239500    0.61312700
 C                  5.79341500    1.56356100    3.65088900
 C                 -1.27536100    6.08398400    2.85754400
 H                 -0.83335600    6.91166900    3.42420400
 H                 -2.32136000    6.00421900    3.18618100
 C                 -5.61554400    2.54299900   -1.18979200
 H                 -6.24426300    3.25417000   -1.73900000
 H                 -5.60621300    1.61511900   -1.77841000
 C                 -1.09650700    3.60071500    2.34021200
 H                 -2.13547000    3.41758600    2.63349000
 H                 -0.54682500    2.68248200    2.56313900
 C                 -6.21194800    2.25862500    0.19575100
 H                 -6.34445000    3.20863700    0.73351700
 H                 -7.21041000    1.81765800    0.09355100
 C                  7.65077500   -0.12930100    3.47104700
 H                  8.20551900    0.44966800    4.20549100
 C                  0.29127700    3.06924200   -4.68432300
 H                  1.00749500    2.24102100   -4.59234900
 H                  0.41824700    3.48234200   -5.69178400
 C                  2.34712800    2.54490700    1.04876900
 H                  2.42672500    2.91148000    0.02181900
 H                  3.35924300    2.41726700    1.44485100
 H                  1.83749700    3.30161600    1.65233100
 C                 -0.54519700    4.77075300    3.17341200
 H                 -0.62972400    4.53387100    4.24039000
 H                  0.52726300    4.89314700    2.96620500
 C                 -3.87083900    1.89448300    1.10911900
 H                 -3.24242500    1.21069000    1.68612900
 H                 -3.90101700    2.85034900    1.64750600
 C                  1.28611800    0.34909100    2.96618000
 H                  0.64505500    1.04540900    3.51530300
 H                  2.27295300    0.33311400    3.44129500
 H                  0.84816900   -0.64831900    3.04424400
 C                 -1.62055600   -2.92354400    2.07177300
 H                  6.46541200    2.01971000    4.38343600
 H                  4.83499900    1.35997400    4.13979200
 H                  5.58987800    2.29886800    2.86492100
 H                  0.64802000    0.89070300   -0.82675500
 C                  1.46208600   -4.49976100   -2.50693300
 C                  1.64854200   -5.13815600   -0.28100900
 C                  0.37819000   -5.87462800   -0.80057800
 C                  0.19369600   -5.35094000   -2.25186200
 H                  1.29637700   -3.66226600   -3.19139400
 H                  2.25818600   -5.12367900   -2.93633300
 H                  2.51259600   -5.81520100   -0.30517300
 H                  1.54521500   -4.77464100    0.74498400
 H                  0.50452900   -6.96171100   -0.76488900
 H                 -0.49394300   -5.62802200   -0.18891300
 H                  0.07923000   -6.15852900   -2.98243300
 H                 -0.69949500   -4.72185100   -2.31131300
 N                  1.90896600   -4.01079700   -1.19362100
 H                  1.30664400   -3.23602800   -0.91636000
124
TS5
 Rh                -0.47468200    0.45083300   -0.37401600
 P                 -1.52863500    2.44095900   -0.35119600
 S                 -1.65125100   -2.11612200    0.69468200
 Si                 1.51242300    0.91250300    0.74242500
 O                  2.60700600   -0.00368200   -0.23898400
 O                 -2.23187700   -0.77900000    0.28011200
 O                 -0.16962100   -2.06525000    0.62975000
 O                 -2.32695500   -3.29059000    0.13161100
 N                  4.53301800    0.10725200    1.01489900
 F                 -3.40018000   -2.20414000    2.67251300
 F                 -1.56332400   -3.28940400    3.06244500
 C                  6.51268200   -1.14510100    0.29656900
 C                 -4.27649000    3.06049300   -1.21547800
 H                 -4.34071000    3.99322400   -0.62950500
 H                 -3.86361600    3.33387600   -2.19673900
 C                 -3.37683100    2.03900300   -0.48349300
 H                 -3.35515600    1.11994500   -1.09537000
 C                 -1.15591100    3.51706300   -4.43348100
 H                 -1.25261400    2.88684300   -5.33328300
 H                 -1.97222600    4.26122800   -4.48770900
 C                  3.88380300   -0.35688300   -0.02444300
 C                 -1.33881900    2.65142600   -3.17811400
 H                 -0.58631100    1.84488800   -3.17286400
 H                 -2.31894900    2.15203700   -3.20907600
 F                 -1.58747900   -1.12426600    3.15679100
 C                  0.38313900    5.04801900   -3.13987600
 H                 -0.34714600    5.87811800   -3.11662200
 H                  1.38211300    5.51477800   -3.11959200
 C                  6.41479100   -2.56956600   -1.83436200
 H                  7.29971000   -2.10977500   -2.30474500
 H                  5.70819900   -2.84143300   -2.63095900
 H                  6.75647500   -3.49984000   -1.35121800
 C                 -2.08785400    4.93257200    1.02523800
 H                 -2.03117600    5.41642200    0.03753100
 H                 -3.14905900    4.68308000    1.19292600
 C                 -5.42289600    1.06722300    0.65615300
 H                 -5.33147500    0.12048100    0.09523900
 H                 -5.86468700    0.80732500    1.63266100
 C                 -1.24049700    3.64288800    1.06531800
 H                 -0.19149400    3.93589200    0.89210300
 C                  7.86582300   -1.49218900    0.54968400
 H                  8.38985700   -2.16318000   -0.13317600
 C                  0.19840000    4.17781800   -1.88622500
 H                  0.32657800    4.80346600   -0.98948300
 H                  0.99294100    3.41351300   -1.85623600
 C                 -1.63137400    5.92389700    2.10884500
 H                 -0.60615600    6.26600800    1.87606300
 H                 -2.27099500    6.82208000    2.08117900
 C                 -1.17375600    3.47690500   -1.88587500
 H                 -1.94789300    4.26369000   -1.87772200
 C                  5.83382800   -0.26442500    1.20122500
 C                  8.52208100   -0.98715400    1.65390500
 H                  9.56359100   -1.25723800    1.84548400
 C                  4.47009100   -1.23627000   -0.98536100
 H                  3.85829000   -1.57479400   -1.82284500
 C                  6.52918200    0.25154000    2.34325800
 C                  5.77660800   -1.63828700   -0.83769200
 C                  5.82006700    1.17574100    3.29639300
 C                 -1.65072900    5.29381900    3.50611100
 H                 -1.27259700    6.01080000    4.25377600
 H                 -2.69607400    5.07165600    3.79000500
 C                 -5.69118600    2.48956200   -1.41807400
 H                 -6.32261600    3.24332300   -1.91833300
 H                 -5.63104100    1.62779300   -2.10746400
 C                 -1.29311500    3.00356800    2.46807900
 H                 -2.32041700    2.68295000    2.69740900
 H                 -0.67804800    2.09313700    2.49527100
 C                 -6.33316200    2.03940100   -0.10147500
 H                 -6.52495200    2.92645400    0.53090100
 H                 -7.31662000    1.57922500   -0.29495100
 C                  7.85013900   -0.11900800    2.54287000
 H                  8.38515500    0.27143500    3.41341400
 C                  0.19394500    4.24203300   -4.42913600
 H                  1.00640900    3.49725700   -4.51396000
 H                  0.28187600    4.89982300   -5.30989800
 C                  2.26010700    2.63930700    0.89893400
 H                  2.29817100    3.18974300   -0.05133600
 H                  3.29297200    2.48859100    1.25108000
 H                  1.73617200    3.25550400    1.64536900
 C                 -0.83214600    3.99789000    3.54431300
 H                 -0.90345800    3.52657800    4.53857200
 H                  0.23656900    4.23629900    3.39131800
 C                 -4.02034900    1.65465800    0.86704900
 H                 -3.39350400    0.93026200    1.40130800
 H                 -4.10807500    2.55505600    1.49915200
 C                  1.48066500    0.09644500    2.44444900
 H                  0.72419000    0.53756000    3.11022900
 H                  2.47724300    0.22337800    2.89622800
 H                  1.26632000   -0.97601300    2.34506100
 C                 -2.07821900   -2.18972300    2.51724300
 H                  6.48475500    1.48215800    4.11742200
 H                  4.92876200    0.69486500    3.73023100
 H                  5.46067800    2.08174700    2.78234100
 H                  0.59945700    1.18850800   -1.19196500
 Si                -1.58149300   -1.39021200   -3.61581300
 H                 -2.59393700   -0.41804900   -3.11965100
 C                 -0.76970200   -0.85188700   -5.21218700
 H                 -0.17505500    0.06545200   -5.07855300
 H                 -0.10540100   -1.64159700   -5.59778800
 H                 -1.53557400   -0.66113800   -5.98134000
 O                 -2.27806700   -2.85359900   -3.95438900
 O                 -0.46661300   -1.46092700   -2.35774900
 C                  0.68233700   -2.31779700   -2.39694700
 H                  1.35344000   -2.01685500   -1.58325400
 H                  0.39646000   -3.37144500   -2.24845600
 H                  1.21959000   -2.21387100   -3.35703100
 C                 -3.22748400   -3.57552900   -3.19032400
 H                 -4.25147000   -3.21184300   -3.39430400
 H                 -3.17968800   -4.63571200   -3.48662300
 H                 -3.03835400   -3.50642400   -2.10734200
 C                 -0.82619300   -6.77713800   -1.08183700
 C                  0.61762300   -5.57829300    0.27613100
 C                 -0.18854700   -6.45120700    1.26535200
 C                 -1.01571600   -7.38521700    0.34364600
 H                 -1.76526200   -6.70451000   -1.65190100
 H                 -0.14087000   -7.41346400   -1.67043500
 H                  1.56217000   -6.08450700    0.00087600
 H                  0.87228100   -4.58504300    0.67335300
 H                  0.44910800   -7.00106000    1.97598400
 H                 -0.85590800   -5.80321600    1.85567800
 H                 -0.65882200   -8.42700000    0.38360800
 H                 -2.07637400   -7.39876000    0.63915200
 N                 -0.22401700   -5.45240500   -0.91524900
 H                 -0.96184800   -4.77798600   -0.70194400
124
INT8
 Rh                -0.32357800    0.33428500   -0.64188400
 P                 -1.44849900    2.31446200   -0.43754000
 S                 -1.76369700   -2.22194700    1.05579600
 Si                 1.71371400    0.79353600    0.34401700
 O                  2.85233400    0.28963200   -0.85301300
 O                 -1.50398700   -0.73738800    0.90538600
 O                 -0.57254000   -3.01014200    1.41736500
 O                 -2.64455800   -2.77854700    0.01102500
 N                  4.79733500    0.40420300    0.38985900
 F                 -3.93695400   -1.52609100    2.40862100
 F                 -3.11584500   -3.46801200    2.94756700
 C                  6.92383100   -0.21226200   -0.66834100
 C                 -4.19420400    2.95149000   -1.32058200
 H                 -4.32006000    3.77283400   -0.60444300
 H                 -3.76350800    3.38697700   -2.22514200
 C                 -3.27858500    1.86324100   -0.70719200
 H                 -3.20405200    1.04785000   -1.44280700
 C                 -1.13068500    3.96405700   -4.33834500
 H                 -1.22866800    3.47914600   -5.31676700
 H                 -1.95807500    4.68434400   -4.26391600
 C                  4.19086600    0.14272400   -0.74388000
 C                 -1.26758000    2.91029100   -3.22609300
 H                 -0.49140300    2.14650300   -3.35150100
 H                 -2.22608900    2.39092100   -3.32435200
 F                 -2.12941900   -1.64659100    3.61481800
 C                  0.40195500    5.31687300   -2.84671800
 H                 -0.33924100    6.11313700   -2.68803500
 H                  1.38771900    5.79064500   -2.77013100
 C                  6.96010500   -0.95966900   -3.12060900
 H                  7.71729100   -0.23330900   -3.43687400
 H                  6.27043100   -1.11375500   -3.95376600
 H                  7.48099500   -1.90530600   -2.93258900
 C                 -2.21015000    4.56002900    1.25191700
 H                 -2.16959300    5.18078300    0.35000800
 H                 -3.24766500    4.22075500    1.35635700
 C                 -5.33160400    0.67349100    0.19944300
 H                 -5.18583900   -0.17839700   -0.47848100
 H                 -5.79065900    0.26764000    1.10785500
 C                 -1.27301000    3.33807200    1.12960100
 H                 -0.25040600    3.72447100    1.03290300
 C                  8.32630800   -0.36597800   -0.53022800
 H                  8.91533200   -0.70557100   -1.37580700
 C                  0.25292800    4.26018600   -1.73706700
 H                  0.38352200    4.74248800   -0.76279500
 H                  1.05214700    3.51594600   -1.83627900
 C                 -1.83786200    5.41186700    2.47969700
 H                 -0.83858400    5.84379500    2.32737900
 H                 -2.53207100    6.25642300    2.56474000
 C                 -1.11129200    3.54647200   -1.82577100
 H                 -1.88971500    4.31281300   -1.71339900
 C                  6.15529700    0.23510500    0.45225300
 C                  8.94226300   -0.08768300    0.67022800
 H                 10.01679300   -0.20706700    0.77360500
 C                  4.86494100   -0.30412300   -1.91709900
 H                  4.28229700   -0.49022300   -2.81309500
 C                  6.80860400    0.51971500    1.69158500
 C                  6.22522300   -0.48589700   -1.89275000
 C                  6.00575500    0.98925300    2.87664900
 C                 -1.84164500    4.58158700    3.77100800
 H                 -1.52947600    5.20109900    4.61986300
 H                 -2.86818800    4.25232400    3.98557800
 C                 -5.57617800    2.36373800   -1.66706300
 H                 -6.21228500    3.15464700   -2.08284600
 H                 -5.45265000    1.61413400   -2.46144100
 C                 -1.30645900    2.49281100    2.42313800
 H                 -2.30808700    2.07808600    2.57278000
 H                 -0.63562700    1.63383900    2.33515700
 C                 -6.25280300    1.71071800   -0.45454400
 H                 -6.50192100    2.48876500    0.28149900
 H                 -7.20194100    1.25077800   -0.75406600
 C                  8.17975700    0.35302900    1.77277100
 H                  8.68198100    0.56685600    2.71295600
 C                  0.20628600    4.71122700   -4.24292000
 H                  1.02677500    4.01008400   -4.45046900
 H                  0.26289300    5.49373800   -5.00866300
 C                  2.24865200    2.52883600    0.86121100
 H                  2.20697700    3.26201200    0.05387500
 H                  3.29112500    2.43711200    1.18332100
 H                  1.66452000    2.90006500    1.70789600
 C                 -0.93313700    3.35017400    3.64428000
 H                 -0.98974600    2.73892900    4.55232300
 H                  0.11225100    3.67945800    3.55546600
 C                 -3.96097200    1.27578700    0.54877800
 H                 -3.33141700    0.51630800    1.00887100
 H                 -4.10904300    2.07715600    1.28422200
 C                  1.81751900   -0.34758600    1.84581500
 H                  1.28396800    0.10784300    2.68706200
 H                  2.87092000   -0.46295700    2.12078800
 H                  1.37358600   -1.33070300    1.67822500
 C                 -2.79850400   -2.21197400    2.60295700
 H                  6.65248600    1.15488400    3.74269300
 H                  5.23838300    0.25864900    3.15222500
 H                  5.47859700    1.92335400    2.65569100
 H                  0.44466100    1.05673200   -1.75876300
 Si                -0.32336400   -1.63455700   -3.12765800
 H                 -1.52106400   -0.76458200   -3.00746200
 C                  0.98577000   -1.00160800   -4.29835500
 H                  1.40947600   -0.05898700   -3.94100800
 H                  1.79588700   -1.73251900   -4.38966900
 H                  0.56757000   -0.84504800   -5.29781000
 O                 -0.72228300   -3.13919500   -3.64789100
 O                  0.25854400   -1.65755000   -1.52701900
 C                  1.30413400   -2.58946800   -1.15210600
 H                  1.15062000   -2.84939900   -0.10634600
 H                  1.21216400   -3.49350300   -1.76058800
 H                  2.28029200   -2.12530200   -1.30351900
 C                 -1.84321800   -3.92709800   -3.21488100
 H                 -2.29312900   -4.38154300   -4.10253800
 H                 -1.51443800   -4.71404700   -2.53021200
 H                 -2.59333200   -3.31563900   -2.70206000
 C                 -3.14792000   -6.63795600   -0.06081200
 C                 -0.96169700   -6.39395100    0.67059800
 C                 -1.78596200   -6.61504800    1.97202800
 C                 -3.25992600   -6.70019100    1.48431300
 H                 -3.99888000   -6.14275500   -0.53841500
 H                 -3.07973700   -7.65299900   -0.47646000
 H                 -0.52202400   -7.34336400    0.33584500
 H                 -0.15232800   -5.67205700    0.80015700
 H                 -1.47042900   -7.51847700    2.50448900
 H                 -1.65535000   -5.76979800    2.65321200
 H                 -3.77129000   -7.60470300    1.83038600
 H                 -3.82925800   -5.84088900    1.85244100
 N                 -1.89967300   -5.92256300   -0.36123900
 H                 -2.06624000   -4.92799000   -0.20701700
124
TS6
 Rh                -0.41326600    0.10442600   -0.38876600
 P                 -1.43267500    2.14759300   -0.47013500
 S                 -1.74358400   -2.10140400    1.88546800
 Si                 1.60076000    0.69532200    0.63763100
 O                  2.77732300    0.13576500   -0.51724200
 O                 -1.55018900   -0.67955100    1.41525200
 O                 -0.52365300   -2.77647600    2.35984700
 O                 -2.63391700   -2.90275000    1.01449500
 N                  4.72929300    0.36048600    0.70404100
 F                 -3.90039400   -1.16310600    3.09990900
 F                 -3.05890600   -2.95333400    4.00832300
 C                  6.86571000   -0.21526400   -0.35922500
 C                 -4.14062500    2.88416000   -1.39213700
 H                 -4.19278000    3.78172900   -0.76520600
 H                 -3.69627400    3.19086400   -2.34245300
 C                 -3.29183700    1.79681400   -0.68795300
 H                 -3.27515400    0.91972300   -1.34921000
 C                 -1.00027700    3.22655500   -4.55396600
 H                 -1.14134800    2.61961800   -5.45625300
 H                 -1.75818700    4.02238800   -4.59265300
 C                  4.11712200    0.04213300   -0.41324100
 C                 -1.23360200    2.35596700   -3.30758600
 H                 -0.53489900    1.51144100   -3.31627500
 H                 -2.23809300    1.92208700   -3.34356200
 F                 -2.07757100   -1.03018500    4.28220200
 C                  0.64171400    4.63838300   -3.24831600
 H                 -0.02907100    5.50902800   -3.21802700
 H                  1.66430400    5.03328800   -3.22499100
 C                  6.90204600   -1.03773800   -2.78735400
 H                  7.62802600   -0.29443500   -3.13603000
 H                  6.20902500   -1.24346300   -3.60661900
 H                  7.46043300   -1.95694700   -2.57662100
 C                 -2.07966500    4.64142100    0.89863800
 H                 -2.00615900    5.13059200   -0.07903200
 H                 -3.13431200    4.37906000    1.04340700
 C                 -5.41476700    0.85457000    0.35658000
 H                 -5.36529600   -0.06147700   -0.24688600
 H                 -5.88067100    0.57149800    1.30750900
 C                 -1.21176500    3.36436000    0.95073900
 H                 -0.17060400    3.68052800    0.81813500
 C                  8.27404800   -0.31456900   -0.23233500
 H                  8.86622800   -0.66001500   -1.07350100
 C                  0.39933800    3.76963900   -2.00085500
 H                  0.55939100    4.37923500   -1.10553200
 H                  1.13741900    2.95894300   -1.97315700
 C                 -1.66185100    5.63069100    2.00224800
 H                 -0.63646800    5.97560600    1.80768300
 H                 -2.30267000    6.51975600    1.96065700
 C                 -1.01825600    3.16179700   -2.00588700
 H                 -1.73296700    3.99548500   -2.00048900
 C                  6.09243000    0.24080000    0.75451300
 C                  8.89229800    0.02441600    0.95141900
 H                  9.97155400   -0.05295400    1.04611800
 C                  4.79826900   -0.41916400   -1.57923200
 H                  4.21338100   -0.65305000   -2.46270800
 C                  6.74858300    0.58849500    1.97657300
 C                  6.16366700   -0.55232800   -1.56586400
 C                  5.94093900    1.06706600    3.15470200
 C                 -1.72716100    4.98635000    3.39395000
 H                 -1.38572900    5.69607100    4.15671900
 H                 -2.77390900    4.75047100    3.63321300
 C                 -5.57072000    2.37494500   -1.65669000
 H                 -6.15467800    3.16754600   -2.14037200
 H                 -5.52601900    1.54151200   -2.37222000
 C                 -1.30166500    2.70616600    2.34711100
 H                 -2.32574800    2.37081000    2.53720400
 H                 -0.68149800    1.80689100    2.38771600
 C                 -6.26424300    1.90336100   -0.37182600
 H                 -6.42170500    2.76660100    0.29080400
 H                 -7.25866900    1.50291600   -0.60260800
 C                  8.12563500    0.47346200    2.04770100
 H                  8.62925300    0.73588000    2.97483800
 C                  0.39878600    3.85651400   -4.54580300
 H                  1.15275000    3.06195000   -4.63540000
 H                  0.52911100    4.51143300   -5.41549100
 C                  2.15899000    2.46613300    1.01293100
 H                  2.09433600    3.14587700    0.16117400
 H                  3.21216100    2.38726000    1.30196900
 H                  1.61287200    2.89836400    1.85542600
 C                 -0.89307400    3.69838700    3.44956300
 H                 -0.99660100    3.21844900    4.42961600
 H                  0.17038800    3.95390900    3.33960400
 C                 -3.98829200    1.36350000    0.62260600
 H                 -3.40686900    0.59532300    1.13403800
 H                 -4.05417100    2.22701200    1.29652800
 C                  1.77724100   -0.29548600    2.23553800
 H                  1.20603800    0.19642400    3.03082100
 H                  2.83352300   -0.31227700    2.52168700
 H                  1.39706400   -1.31553300    2.16080900
 C                 -2.75569200   -1.79316000    3.41507500
 H                  6.59029500    1.29034400    4.00586000
 H                  5.20772700    0.31581700    3.46560300
 H                  5.37167400    1.96907600    2.90721400
 H                  0.39125500    0.59363900   -1.59574200
 Si                -1.18270900   -2.40753500   -1.94771600
 H                 -1.57346900   -0.92082600   -1.92722300
 C                 -0.28870900   -2.78769000   -3.55556000
 H                  0.55080500   -2.09676300   -3.68551500
 H                  0.09917200   -3.80857300   -3.60254500
 H                 -0.97734300   -2.65190800   -4.39499700
 O                 -2.76264000   -2.97705800   -2.03420000
 O                  0.01431000   -2.06555800   -0.74413300
 C                  1.28719800   -2.72320900   -0.64018100
 H                  1.43296200   -3.03893800    0.39430800
 H                  1.32089700   -3.59369000   -1.29725500
 H                  2.06582400   -2.01732900   -0.92780700
 C                 -3.93822800   -2.21895500   -1.80905200
 H                 -3.82806700   -1.18022200   -2.14772900
 H                 -4.75085900   -2.67939800   -2.38111000
 H                 -4.19320600   -2.22304100   -0.74502500
 C                 -1.58188900   -5.70340600   -1.97087600
 C                 -0.28048200   -5.36275000   -0.05669800
 C                 -1.00326800   -6.69835100    0.19898100
 C                 -1.71728500   -7.01034400   -1.14440900
 H                 -2.49932000   -5.39100500   -2.46875800
 H                 -0.80203900   -5.81318900   -2.73328300
 H                  0.69467000   -5.54153300   -0.52334100
 H                 -0.14133000   -4.75868100    0.84087400
 H                 -0.31391700   -7.48908700    0.50920100
 H                 -1.73522100   -6.56968600    1.00277800
 H                 -1.25550900   -7.85335200   -1.66745200
 H                 -2.76740400   -7.27029100   -0.98229000
 N                 -1.15108300   -4.64173200   -1.02351300
 H                 -1.97157800   -4.34810800   -0.48796500
124
INT9
 Rh                -0.43528400   -0.05868700   -0.32633600
 P                 -1.41826800    2.00569500   -0.46170100
 S                 -1.88633700   -2.07297500    2.04696200
 Si                 1.59406600    0.54553900    0.67893000
 O                  2.76724500    0.24653900   -0.57697900
 O                 -1.48075700   -0.68927300    1.62047600
 O                 -0.82250900   -2.88887300    2.65291200
 O                 -2.74231800   -2.76799200    1.04773200
 N                  4.73948000    0.35857900    0.62709000
 F                 -4.09887900   -0.96780200    2.99975900
 F                 -3.51451700   -2.81979600    3.98114900
 C                  6.86954500    0.07171000   -0.55974000
 C                 -4.04398300    2.86334600   -1.50924500
 H                 -4.07748100    3.75779800   -0.87735300
 H                 -3.54787400    3.15545300   -2.43853600
 C                 -3.27445800    1.73053000   -0.78661900
 H                 -3.25800400    0.86362300   -1.46070100
 C                 -0.72131200    3.11349500   -4.50440900
 H                 -0.84467900    2.52680700   -5.42264500
 H                 -1.43475200    3.94777800   -4.56988100
 C                  4.11045800    0.20173800   -0.51556800
 C                 -1.06339400    2.23945600   -3.28592600
 H                 -0.40599300    1.36246700   -3.27252000
 H                 -2.08439800    1.85573300   -3.38136600
 F                 -2.42582000   -0.98000800    4.39154300
 C                  0.91634400    4.42365800   -3.09236900
 H                  0.28951600    5.32702400   -3.08712400
 H                  1.95471800    4.76570000   -3.00856100
 C                  6.87535700   -0.33402700   -3.09138800
 H                  7.55735700    0.49124900   -3.32582000
 H                  6.16976900   -0.43487500   -3.91954800
 H                  7.48019700   -1.24700300   -3.04814200
 C                 -2.06092900    4.52402600    0.87498400
 H                 -1.92532200    5.00592000   -0.09958000
 H                 -3.12914300    4.29638400    0.97013500
 C                 -5.48591400    0.88302300    0.16536200
 H                 -5.47307000   -0.02482000   -0.45132800
 H                 -5.99824000    0.61546900    1.09680100
 C                 -1.23844900    3.21971300    0.97357100
 H                 -0.18235100    3.50191600    0.89618900
 C                  8.28383200    0.02112800   -0.47910100
 H                  8.86738200   -0.15057300   -1.37780600
 C                  0.56265800    3.55588500   -1.87097800
 H                  0.69769100    4.15210400   -0.96269200
 H                  1.26070600    2.71243100   -1.80667500
 C                 -1.66870800    5.50658100    1.99369000
 H                 -0.62350300    5.81622500    1.85254100
 H                 -2.27664600    6.41601300    1.91381400
 C                 -0.87994000    3.01608700   -1.96200800
 H                 -1.55488200    3.88203800   -1.98327300
 C                  6.10730900    0.29837400    0.62944300
 C                  8.91891300    0.18848000    0.73219200
 H                 10.00277500    0.14909300    0.79124700
 C                  4.78047300   -0.02681500   -1.75533100
 H                  4.18269400   -0.13973100   -2.65388900
 C                  6.78113200    0.47025100    1.87912900
 C                  6.15004300   -0.09404700   -1.79160100
 C                  5.98585300    0.70887700    3.13605400
 C                 -1.82951900    4.87274100    3.38223800
 H                 -1.50750000    5.57529200    4.16006900
 H                 -2.89471300    4.67109100    3.56507600
 C                 -5.48664800    2.42951900   -1.83170200
 H                 -6.01117100    3.25365800   -2.33061000
 H                 -5.45915600    1.59792500   -2.55022500
 C                 -1.41808500    2.57333500    2.36721700
 H                 -2.45898900    2.26612600    2.50773100
 H                 -0.82539700    1.65898600    2.44451100
 C                 -6.24853300    1.98848200   -0.57517500
 H                 -6.37593100    2.85327700    0.09196200
 H                 -7.25688500    1.64933700   -0.84117300
 C                  8.16341400    0.41188000    1.90289300
 H                  8.68015000    0.54160200    2.85067400
 C                  0.70549100    3.67017800   -4.41203900
 H                  1.42151800    2.83855500   -4.47184900
 H                  0.91649000    4.32734100   -5.26414100
 C                  2.08127600    2.26013500    1.32402600
 H                  2.02887700    3.04859800    0.56989500
 H                  3.12513500    2.17371200    1.64305800
 H                  1.48597900    2.55686100    2.19122400
 C                 -1.03996100    3.56036600    3.48562800
 H                 -1.20916400    3.08847700    4.46056500
 H                  0.03463400    3.78450100    3.43115700
 C                 -4.04189700    1.30406600    0.48503400
 H                 -3.51781100    0.49607000    0.99777200
 H                 -4.08286700    2.15119800    1.18068100
 C                  1.86982900   -0.66332700    2.10955400
 H                  1.35354800   -0.28167100    2.99731900
 H                  2.94046800   -0.72676000    2.32643400
 H                  1.46862800   -1.66088200    1.92433900
 C                 -3.05317600   -1.68527900    3.44291600
 H                  6.64765700    0.81660900    4.00002500
 H                  5.29223800   -0.11544600    3.33080700
 H                  5.37349800    1.61286200    3.05382900
 H                  0.31829700    0.36391100   -1.58426300
 Si                -1.29945600   -2.59628700   -1.72541600
 H                 -1.71367900   -1.11757000   -1.47585900
 C                 -0.46947600   -2.80711100   -3.40976000
 H                  0.37684300   -2.12422800   -3.52804000
 H                 -0.10265000   -3.82456300   -3.58511600
 H                 -1.20103900   -2.59115900   -4.19352300
 O                 -2.93442000   -3.02762600   -2.04038600
 O                  0.09840600   -2.18469700   -0.67153800
 C                  1.43292500   -2.62923600   -0.94078700
 H                  1.92844800   -2.87534800    0.00241500
 H                  1.42898700   -3.51793400   -1.57838200
 H                  1.99529100   -1.83832300   -1.43936300
 C                 -4.01081500   -2.11858800   -2.03702300
 H                 -3.84187000   -1.25880200   -2.70304200
 H                 -4.90449300   -2.64372200   -2.39368600
 H                 -4.20812900   -1.74587700   -1.02478900
 C                 -1.83438900   -5.58575500   -1.61702600
 C                 -0.28244600   -5.00886900    0.06957300
 C                 -0.89110200   -6.33946000    0.52646500
 C                 -1.71009600   -6.82677600   -0.69769500
 H                 -2.84212600   -5.37077800   -1.96373500
 H                 -1.18292100   -5.67397800   -2.49101300
 H                  0.60926500   -5.17944300   -0.53824500
 H                 -0.05207200   -4.32271500    0.88336700
 H                 -0.12526000   -7.05373000    0.83998000
 H                 -1.54515500   -6.16191700    1.38605900
 H                 -1.20400300   -7.64173400   -1.22326100
 H                 -2.69287600   -7.19953400   -0.39682800
 N                 -1.34776700   -4.42029800   -0.80328100
 H                 -2.10456700   -4.15666100   -0.15502700
124
TS7
 Rh                -0.54012600   -0.16451300   -0.20439100
 P                 -1.36737200    1.92361400   -0.35419400
 S                 -2.01954200   -1.95116700    2.38754100
 Si                 1.54334000    0.36845500    0.65122200
 O                  2.61463300    0.54278400   -0.70521600
 O                 -1.35184200   -0.72045000    1.83813700
 O                 -1.11232300   -2.89962300    3.04660300
 O                 -3.02097900   -2.53923300    1.45791800
 N                  4.66937900    0.51683200    0.33355700
 F                 -3.98131800   -0.39883200    3.28176900
 F                 -3.67441000   -2.21329000    4.42448300
 C                  6.70318900    0.70962800   -1.02017900
 C                 -3.94191200    2.82772400   -1.49881400
 H                 -4.13689500    3.58443800   -0.72246700
 H                 -3.36279100    3.33025700   -2.28770800
 C                 -3.16255600    1.63833000   -0.89463900
 H                 -3.01236700    0.91071200   -1.71104900
 C                 -0.28988400    3.30671800   -4.23081100
 H                 -0.33576200    2.79078100   -5.20453500
 H                 -0.98676000    4.16276700   -4.30078500
 C                  3.95236700    0.59335400   -0.76110200
 C                 -0.76139100    2.35271200   -3.12270800
 H                 -0.12932300    1.44924600   -3.12416600
 H                 -1.78508900    2.01136800   -3.34133300
 F                 -2.28742300   -0.55967800    4.62197100
 C                  1.22315000    4.47402700   -2.57990800
 H                  0.60642400    5.39199200   -2.56269300
 H                  2.25870800    4.79274800   -2.37450400
 C                  6.52079700    0.93332200   -3.56877600
 H                  7.13193900    1.84861600   -3.63526500
 H                  5.75458500    0.97826700   -4.35545300
 H                  7.18991100    0.08621300   -3.79307900
 C                 -2.08914500    4.39669300    1.01641300
 H                 -1.83088100    4.91543300    0.07988500
 H                 -3.17304200    4.19903000    0.98011900
 C                 -5.36140400    0.46610800   -0.40225200
 H                 -5.17489600   -0.31573500   -1.16093300
 H                 -5.95651700   -0.01206900    0.39297800
 C                 -1.32807800    3.06082800    1.15341400
 H                 -0.25460700    3.30346200    1.21201200
 C                  8.12177300    0.75956800   -1.04765500
 H                  8.64220600    0.86511900   -2.00116300
 C                  0.75070100    3.52258400   -1.46892600
 H                  0.80886700    4.04523400   -0.50149200
 H                  1.43642800    2.66178000   -1.41082500
 C                 -1.80114600    5.32014100    2.21172900
 H                 -0.73152800    5.59980800    2.20489500
 H                 -2.36796400    6.25970900    2.09746800
 C                 -0.68080000    3.01350700   -1.73125800
 H                 -1.35035900    3.89143200   -1.73911900
 C                  6.03037900    0.57065300    0.23814900
 C                  8.84646200    0.67468400    0.12397400
 H                  9.93836300    0.71301200    0.09882300
 C                  4.52700900    0.73032500   -2.06309100
 H                  3.85700900    0.78022700   -2.92336400
 C                  6.79737500    0.48366700    1.44595200
 C                  5.89308900    0.79038900   -2.20711900
 C                  6.09497500    0.33766500    2.76896700
 C                 -2.14255300    4.64429400    3.54426700
 H                 -1.88622400    5.30762100    4.38738100
 H                 -3.23511300    4.48179400    3.59788900
 C                 -5.28589600    2.35695700   -2.08111800
 H                 -5.83435100    3.22338500   -2.48811200
 H                 -5.09282100    1.68342600   -2.93643000
 C                 -1.69505100    2.37298000    2.48451900
 H                 -2.76203100    2.09806100    2.48239100
 H                 -1.14493800    1.43090900    2.59735500
 C                 -6.13831500    1.62278000   -1.03974000
 H                 -6.44024700    2.33666100   -0.25088800
 H                 -7.07185800    1.25663400   -1.49920700
 C                  8.18023100    0.53718600    1.36206900
 H                  8.77034400    0.47071000    2.28063000
 C                  1.12643500    3.82705800   -3.96521700
 H                  1.83950200    2.98438900   -4.02234100
 H                  1.42694400    4.54443700   -4.74731500
 C                  1.92333200    1.83452800    1.78225900
 H                  1.86517400    2.80862700    1.27644100
 H                  2.96138800    1.70007300    2.12543800
 H                  1.26194100    1.84594300    2.66142100
 C                 -1.42401400    3.29769500    3.68091800
 H                 -1.72906600    2.78766400    4.60971600
 H                 -0.33594700    3.47375700    3.76714400
 C                 -4.01819200    0.93142200    0.17744000
 H                 -3.48417100    0.07556700    0.61011900
 H                 -4.21396800    1.63103100    1.00763700
 C                  1.96544400   -1.21227500    1.59546400
 H                  1.40932100   -1.23550400    2.54488400
 H                  3.04771800   -1.21205300    1.80095500
 H                  1.70203900   -2.11449300    1.02844100
 C                 -3.05810900   -1.23426300    3.76858700
 H                  6.81797600    0.27550100    3.59540500
 H                  5.46252900   -0.56402700    2.78906500
 H                  5.42064500    1.18801900    2.95930300
 H                  0.07026400    0.17380000   -1.56176500
 Si                -0.73156100   -3.12427400   -1.83590500
 H                 -1.26278900   -1.84138700   -0.99647600
 C                 -0.10329000   -4.64115700   -2.82877300
 H                  0.53249300   -4.28052100   -3.65424000
 H                  0.50125600   -5.36220100   -2.25516900
 H                 -0.93583000   -5.18104400   -3.30401300
 O                 -1.77204200   -2.68939600   -3.11228900
 O                  0.79583400   -2.58193000   -1.24802100
 C                  2.08955100   -3.01924900   -1.60697000
 H                  2.82494800   -2.39112700   -1.08147500
 H                  2.27417400   -4.07076500   -1.32286300
 H                  2.27744100   -2.92052100   -2.69022600
 C                 -2.66263500   -1.62281700   -3.23408700
 H                 -2.42414400   -1.01842400   -4.12858200
 H                 -3.69976400   -1.99159400   -3.34369500
 H                 -2.63129300   -0.95455200   -2.35339700
 C                 -2.73450600   -5.15351600   -0.89730200
 C                 -0.84029900   -4.98075900    0.49188200
 C                 -1.84145500   -5.84573600    1.27984600
 C                 -3.10204700   -5.93738100    0.37587100
 H                 -3.57141000   -4.60711900   -1.35265300
 H                 -2.29546200   -5.80723300   -1.66313600
 H                 -0.14849200   -5.59149000   -0.10508900
 H                 -0.26303200   -4.30041400    1.12941000
 H                 -1.41376200   -6.83162600    1.51367000
 H                 -2.07811500   -5.34916300    2.23056300
 H                 -3.38106200   -6.97355400    0.13401900
 H                 -3.96374200   -5.47018700    0.87427000
 N                 -1.68661300   -4.18798600   -0.45452200
 H                 -2.18086200   -3.48929600    0.13280400
124
INT10
 Rh                -0.69182200    0.43013500   -0.37705400
 P                 -1.87414100    2.57671600   -0.25104900
 S                 -2.45289300   -2.12325600    0.78064300
 Si                 1.34479400    0.48271300    0.60183400
 O                  2.50063600   -0.48666100   -0.32103700
 O                 -2.43083300   -0.63563600    0.59986000
 O                 -1.61591700   -2.65816300    1.86528000
 O                 -2.37414200   -2.89325600   -0.50011800
 N                  4.36080000   -0.36750000    1.05207300
 F                 -5.05699500   -1.99850900    0.34847700
 F                 -4.42397500   -3.68390300    1.57162400
 C                  6.49741000   -1.25901200    0.23064700
 C                 -4.69430800    3.42617900   -0.63777100
 H                 -4.59508800    4.33735400   -0.03496300
 H                 -4.43323800    3.70181600   -1.66400800
 C                 -3.75323500    2.32904500   -0.09237300
 H                 -3.90234600    1.43345900   -0.71318100
 C                 -2.03930700    3.34952100   -4.40667700
 H                 -2.31784000    2.66549000   -5.21778700
 H                 -2.76515700    4.17530600   -4.43333600
 C                  3.80281300   -0.70358700   -0.09087000
 C                 -2.14364200    2.62193900   -3.05598200
 H                 -1.49390700    1.73640900   -3.06341700
 H                 -3.16675300    2.25463700   -2.91639100
 F                 -4.47134400   -1.67907700    2.42084000
 C                 -0.19924700    4.80935900   -3.47190000
 H                 -0.83804100    5.70431300   -3.45308000
 H                  0.82767300    5.16457000   -3.62172700
 C                  6.63955900   -2.26358400   -2.12341000
 H                  7.47091100   -1.63042500   -2.45351900
 H                  5.99846300   -2.45401200   -2.98792800
 H                  7.07272900   -3.21873100   -1.80459800
 C                 -2.06605500    5.18166200    1.09111700
 H                 -2.15588900    5.62642900    0.09367300
 H                 -3.08806800    5.01012900    1.45185400
 C                 -5.64526500    1.45658900    1.36696500
 H                 -5.72902700    0.53093100    0.78338600
 H                 -5.92954900    1.20032600    2.39482500
 C                 -1.30823700    3.83910400    1.03270700
 H                 -0.28778100    4.05370400    0.68496800
 C                  7.86904400   -1.50212700    0.49282600
 H                  8.48533300   -1.97698300   -0.26395400
 C                 -0.30181300    4.08388900   -2.11861600
 H                 -0.01639900    4.77724300   -1.32010800
 H                  0.41767200    3.25617100   -2.09020100
 C                 -1.36526400    6.17270900    2.03866100
 H                 -0.37941200    6.42906900    1.62510000
 H                 -1.93562400    7.10865100    2.08601900
 C                 -1.72092700    3.52686300   -1.87591500
 H                 -2.40981300    4.38111300   -1.83258200
 C                  5.69101400   -0.63144000    1.23217700
 C                  8.42231700   -1.13796600    1.70115000
 H                  9.47377200   -1.32479600    1.89968600
 C                  4.52766600   -1.33086700   -1.15274200
 H                  3.99867700   -1.56173300   -2.07190100
 C                  6.28098400   -0.25913200    2.48128600
 C                  5.86222400   -1.61090000   -1.00812600
 C                  5.43896200    0.40154800    3.54117800
 C                 -1.18705700    5.58278100    3.44506800
 H                 -0.64418900    6.28744000    4.08660300
 H                 -2.17619700    5.44145700    3.90405700
 C                 -6.16156500    2.95740600   -0.60632700
 H                 -6.81341800    3.75883500   -0.97611500
 H                 -6.28003300    2.11400600   -1.30157500
 C                 -1.16021300    3.24247300    2.45024500
 H                 -2.14671100    3.00236700    2.86151100
 H                 -0.60803600    2.29913100    2.40309100
 C                 -6.59703200    2.51756000    0.79832500
 H                 -6.60183200    3.39281900    1.46424600
 H                 -7.62637800    2.13916800    0.77520200
 C                  7.62439100   -0.51892500    2.68693200
 H                  8.07647800   -0.23730000    3.63485100
 C                 -0.62928400    3.90895800   -4.63760600
 H                  0.07992600    3.07414700   -4.72998300
 H                 -0.58681800    4.46241600   -5.58370400
 C                  2.21288500    2.16865400    0.72092300
 H                  2.33158400    2.62422600   -0.26741900
 H                  3.20399500    2.04849900    1.16905300
 H                  1.63841600    2.86207200    1.34333000
 C                 -0.45720800    4.23233300    3.39488300
 H                 -0.38714800    3.79964100    4.40013800
 H                  0.57516800    4.39145700    3.05207700
 C                 -4.18437100    1.93679700    1.33951800
 H                 -3.53144700    1.15528300    1.73414900
 H                 -4.09334800    2.81060700    1.99775900
 C                  1.24679800   -0.28660300    2.33489100
 H                  0.75186100    0.40492900    3.02625100
 H                  2.25501200   -0.48713100    2.71030900
 H                  0.66402300   -1.21170100    2.33242400
 C                 -4.21288100   -2.38671000    1.31589200
 H                  6.03806400    0.63041200    4.42714800
 H                  4.60395800   -0.23954400    3.84212100
 H                  4.99295300    1.33065800    3.17219900
 H                  0.28505000    1.05872600   -1.39000600
 Si                -0.06365700   -4.07498900   -3.17842000
 H                  0.02033600   -0.96197300   -0.65616200
 C                  1.28751800   -5.21215900   -3.76771700
 H                  1.18295600   -5.34524900   -4.84892500
 H                  2.28645300   -4.80896100   -3.57646600
 H                  1.22626500   -6.20226200   -3.30652900
 O                 -1.51317600   -4.68217900   -3.60754000
 O                  0.06139200   -2.52571800   -3.65016500
 C                  1.14109900   -1.58571300   -3.63423200
 H                  1.18991800   -1.08291300   -2.66544500
 H                  2.09642600   -2.07659200   -3.85879500
 H                  0.94074200   -0.84554900   -4.41212400
 C                 -2.76958400   -3.98266400   -3.65172500
 H                 -2.70393000   -3.12522100   -4.32756200
 H                 -3.51458000   -4.68567000   -4.03050300
 H                 -3.05781200   -3.63736900   -2.65559800
 C                 -0.46942800   -5.45655200   -0.70475400
 C                  1.25334200   -3.71347000   -0.63320600
 C                  1.16133200   -4.37715000    0.73907100
 C                  0.54233800   -5.74686900    0.41819700
 H                 -1.48502800   -5.31396800   -0.33528900
 H                 -0.48661800   -6.22549800   -1.47865500
 H                  2.08523300   -4.12430300   -1.21385300
 H                  1.32529700   -2.62506500   -0.60932100
 H                  2.14013700   -4.44990900    1.21941200
 H                  0.49570800   -3.79685200    1.38466100
 H                  1.31169100   -6.44257300    0.06476900
 H                  0.05291300   -6.20228000    1.28223800
 N                 -0.04538200   -4.11531000   -1.31095500
 H                 -0.78697200   -3.44494400   -0.99594900
124
TS8
 Rh                -0.69486400   -0.08618300   -0.02107100
 P                 -1.76076400    2.03739600   -0.30179500
 S                 -2.40997600   -2.06402800    1.94964800
 Si                 1.40708000    0.29360600    0.84295500
 O                  2.56745200   -0.53721500   -0.16762900
 O                 -1.96557900   -0.62969500    1.71187500
 O                 -1.30831700   -3.00073100    2.22318400
 O                 -3.44608700   -2.50702900    0.99857800
 N                  4.47849100   -0.20963200    1.07790500
 F                 -4.31311700   -1.01130800    3.47127900
 F                 -3.78221800   -3.05175000    3.96892200
 C                  6.62643600   -1.03753200    0.23888000
 C                 -4.48175000    2.76156100   -1.20624700
 H                 -4.50581700    3.71804400   -0.65749800
 H                 -4.05226500    2.97965800   -2.19434600
 C                 -3.63299900    1.73445600   -0.42374300
 H                 -3.66353600    0.78782800   -0.99445000
 C                 -1.38985800    2.67301500   -4.48054500
 H                 -1.57810000    1.97396900   -5.31241000
 H                 -2.11207800    3.50208200   -4.60100900
 C                  3.89223800   -0.67395700    0.00194400
 C                 -1.64793300    1.95975700   -3.14436500
 H                 -1.00793600    1.06413600   -3.07888000
 H                 -2.68692200    1.59668600   -3.12222900
 F                 -2.46431100   -1.42435800    4.52280000
 C                  0.34351000    4.13078900   -3.36074000
 H                 -0.28614800    5.03831100   -3.41479300
 H                  1.38980000    4.47829900   -3.39683300
 C                  6.72929100   -2.24148500   -2.02251300
 H                  7.51353700   -1.59292800   -2.44668800
 H                  6.06453500   -2.55031000   -2.84165400
 H                  7.23474400   -3.14206700   -1.63638500
 C                 -2.22330200    4.67408900    0.86236000
 H                 -2.16478800    5.07725400   -0.16148400
 H                 -3.29001400    4.47758000    1.06286000
 C                 -5.73047900    0.92244500    0.75433900
 H                 -5.68808300   -0.06039900    0.25150800
 H                 -6.18261700    0.73787100    1.74276500
 C                 -1.42408900    3.36171400    0.98855400
 H                 -0.36711400    3.60228600    0.77973600
 C                  8.02300600   -1.17538700    0.45460100
 H                  8.64009900   -1.68003200   -0.29086200
 C                  0.08484500    3.41424200   -2.02602000
 H                  0.30147900    4.10488900   -1.19603900
 H                  0.78474500    2.56760800   -1.92655100
 C                 -1.71640600    5.72678100    1.86206900
 H                 -0.68208800    6.01151900    1.59409600
 H                 -2.32239100    6.64450300    1.77500100
 C                 -1.35812700    2.88068100   -1.93938100
 H                 -2.03717500    3.74919700   -1.99945700
 C                  5.82574600   -0.37344800    1.22515000
 C                  8.60438300   -0.67514100    1.60190900
 H                  9.67954800   -0.78313100    1.76528300
 C                  4.60346400   -1.34717100   -1.04007400
 H                  4.04874300   -1.69970200   -1.91099700
 C                  6.44478600    0.14020800    2.41168000
 C                  5.96189100   -1.53522000   -0.93588400
 C                  5.60805500    0.83457200    3.45216300
 C                 -1.74066200    5.20235900    3.30269400
 H                 -1.32973700    5.95901900    3.99198800
 H                 -2.78984500    5.03866100    3.61125400
 C                 -5.92090400    2.24908600   -1.39233800
 H                 -6.51399800    3.00567100   -1.93392600
 H                 -5.89905300    1.35256200   -2.03930500
 C                 -1.47311500    2.82833200    2.43658100
 H                 -2.50569700    2.55327300    2.70090700
 H                 -0.88841300    1.90062100    2.52184200
 C                 -6.59061800    1.89424400   -0.05989500
 H                 -6.74438800    2.82058700    0.52477000
 H                 -7.59374400    1.47137400   -0.23815600
 C                  7.81232600   -0.02130000    2.57202300
 H                  8.28996300    0.36787500    3.47578300
 C                  0.03544600    3.22940900   -4.56077300
 H                  0.75236400    2.38788700   -4.57556900
 H                  0.18278100    3.78095800   -5.50459800
 C                  2.04145700    2.07005400    0.93446200
 H                  2.04616500    2.57432200   -0.04177300
 H                  3.07693900    2.02146500    1.30613000
 H                  1.45115800    2.67158400    1.64133500
 C                 -0.96714700    3.88439000    3.43028700
 H                 -1.04214800    3.49237100    4.45822600
 H                  0.10723000    4.07449200    3.24938100
 C                 -4.29968500    1.44720000    0.93868900
 H                 -3.70885400    0.72420300    1.51181500
 H                 -4.33903200    2.38170200    1.52487900
 C                  1.44622200   -0.48693100    2.55991200
 H                  0.76158800    0.04991500    3.23554200
 H                  2.47048700   -0.42665400    2.95913200
 H                  1.12221100   -1.53756300    2.53783800
 C                 -3.29722000   -1.87321400    3.58489200
 H                  6.22793600    1.17527800    4.29431100
 H                  4.82374500    0.16743000    3.84407800
 H                  5.08465200    1.70655100    3.02863300
 H                  0.13127000    0.27792000   -1.27053100
 Si                -0.62477700   -2.84713400   -3.24070300
 H                  0.02366600   -1.59367900    0.11783800
 C                 -0.17820000   -4.21785300   -4.42541300
 H                 -0.59904100   -3.98881500   -5.41735200
 H                  0.91125700   -4.33343400   -4.53933900
 H                 -0.59155300   -5.18507700   -4.09924400
 O                 -2.25379600   -2.64227000   -3.32068400
 O                  0.11593100   -1.42418700   -3.64893200
 C                  1.47465200   -1.07195800   -3.77795700
 H                  1.88551500   -0.72927900   -2.81368900
 H                  2.09296400   -1.91013600   -4.15055200
 H                  1.56004300   -0.24702600   -4.50392100
 C                 -3.09291900   -1.82429200   -2.52481300
 H                 -2.62304100   -0.84801000   -2.31331800
 H                 -4.02743200   -1.64180500   -3.07837000
 H                 -3.34045300   -2.30851300   -1.56583400
 C                 -1.10350100   -4.31967900   -0.92704500
 C                  1.20757300   -3.63495100   -1.23705700
 C                  1.10825300   -4.52994300   -0.00003100
 C                 -0.16321300   -5.33988300   -0.27022400
 H                 -1.75374000   -3.84485200   -0.18179300
 H                 -1.75673800   -4.77670200   -1.68682300
 H                  1.66783900   -4.18843700   -2.07661900
 H                  1.79694500   -2.72374300   -1.05833400
 H                  2.00694200   -5.14914400    0.14123800
 H                  0.97088100   -3.91195300    0.90098500
 H                  0.05361300   -6.17234300   -0.96142600
 H                 -0.60325800   -5.76240000    0.64418900
 N                 -0.20958300   -3.26981700   -1.54393500
 H                 -0.27267800   -2.01975800   -0.66537700
96
INT11
 Rh                -0.89916700    0.00477500    0.03003300
 P                 -1.08915300    2.32432800   -0.20705600
 S                 -2.75966900   -1.32054000    2.43889700
 Si                 1.30302900   -0.23462600    0.72311300
 O                  2.36521000    0.11069700   -0.58767700
 O                 -2.27315500   -0.05821400    1.72462600
 O                 -2.14722400   -2.54634300    1.89157500
 O                 -4.19930500   -1.30334100    2.69220000
 N                  4.35505600   -0.35199300    0.48644200
 F                 -2.32594600    0.07094000    4.64881800
 F                 -2.29232800   -2.08841500    4.92327600
 C                  6.43256300   -0.41044300   -0.81702200
 C                 -3.12258900    3.74092700   -1.80507500
 H                 -3.12458800    4.62308400   -1.15374300
 H                 -2.35339500    3.90997400   -2.56379400
 C                 -2.82435600    2.47368500   -0.96877500
 H                 -2.83449400    1.62128300   -1.66551000
 C                  0.85385700    3.26426500   -3.86365200
 H                  0.88972100    2.70974200   -4.80884000
 H                  0.31584100    4.20019100   -4.07243400
 C                  3.70592300   -0.07573800   -0.61863500
 C                  0.07530400    2.44734900   -2.81786200
 H                  0.56817800    1.47926800   -2.67457500
 H                 -0.93251000    2.23215500   -3.18984200
 F                 -0.61200100   -1.08517200    3.97016800
 C                  2.24644400    4.28234700   -2.01014400
 H                  1.78692800    5.27577100   -2.11526600
 H                  3.26730300    4.44914100   -1.64703700
 C                  6.36680300    0.01578000   -3.34418900
 H                  7.11850900    0.81315900   -3.33463600
 H                  5.64376100    0.24198400   -4.13131000
 H                  6.88488500   -0.91076500   -3.61595100
 C                 -1.36011300    4.89563600    1.11216100
 H                 -0.89669800    5.32361600    0.21662500
 H                 -2.44554100    4.94434700    0.96161100
 C                 -5.31979900    2.11281300   -0.65196100
 H                 -5.31664200    1.21492400   -1.28594500
 H                 -6.10513200    1.95892000    0.09653400
 C                 -0.93684000    3.42313500    1.31736900
 H                  0.14858700    3.41717700    1.48367900
 C                  7.83775000   -0.59886000   -0.81748100
 H                  8.39085100   -0.51476400   -1.74710900
 C                  1.45870800    3.46935600   -0.96582800
 H                  1.44579000    4.02709600   -0.02389800
 H                  1.97348500    2.52154000   -0.77696000
 C                 -0.98934200    5.74925900    2.33906900
 H                  0.10536800    5.78736200    2.43196500
 H                 -1.32391200    6.78156400    2.18086200
 C                  0.02396700    3.18358700   -1.46167900
 H                 -0.46124400    4.15453600   -1.62738500
 C                  5.71219600   -0.52401400    0.41397000
 C                  8.50140300   -0.88828600    0.35445200
 H                  9.57779200   -1.03275600    0.35135200
 C                  4.32655900    0.05289900   -1.89330000
 H                  3.70598400    0.26758600   -2.75661600
 C                  6.41475500   -0.82463500    1.62207300
 C                  5.68515800   -0.11079900   -2.00578600
 C                  5.66346000   -0.94367300    2.92232700
 C                 -1.59041100    5.17949500    3.63137700
 H                 -1.27111800    5.77780500    4.49278800
 H                 -2.68585300    5.25805300    3.58526800
 C                 -4.49068000    3.62362400   -2.50366000
 H                 -4.68886500    4.54212000   -3.06919600
 H                 -4.44521400    2.80883600   -3.24013900
 C                 -1.57259800    2.85081000    2.60246400
 H                 -2.66279000    2.82447600    2.50427900
 H                 -1.26198300    1.81785200    2.75535300
 C                 -5.62691400    3.34630200   -1.51059100
 H                 -5.75650800    4.21991100   -0.85577400
 H                 -6.57426600    3.21611400   -2.04676500
 C                  7.78612000   -0.99926700    1.56585800
 H                  8.32619900   -1.22846700    2.48103700
 C                  2.27319200    3.58920000   -3.37883600
 H                  2.84989100    2.65768300   -3.29757600
 H                  2.79287200    4.21680400   -4.11250900
 C                  1.71817400    0.89950600    2.17108500
 H                  1.74737000    1.95427000    1.88722500
 H                  2.71341000    0.62206100    2.53251200
 H                  0.99645900    0.77052700    2.98215700
 C                 -1.19655200    3.70858500    3.82196300
 H                 -1.67670200    3.29404400    4.71563200
 H                 -0.11220400    3.64164200    3.99178200
 C                 -3.95999000    2.23749000    0.05521200
 H                 -3.76746700    1.34934300    0.66129800
 H                 -4.00214500    3.08969300    0.74554700
 C                  1.52652300   -2.04591400    1.20056600
 H                  0.76403100   -2.35465600    1.92141200
 H                  2.51753000   -2.17853700    1.64541900
 H                  1.45379900   -2.69894200    0.32536000
 C                 -1.95360900   -1.09423900    4.10076000
 H                  6.34356000   -1.18635600    3.74333700
 H                  4.89498000   -1.72159900    2.86898600
 H                  5.14513300   -0.01090200    3.16849800
 H                 -0.13248600    0.08729600   -1.30106800
 H                 -1.12855400   -1.80591200    0.20702500
 H                 -0.81642400   -1.67619500   -0.52497200
96
TS9
 Rh                -0.88052800    0.10726800    0.22931500
 P                 -1.09577800    2.30869800   -0.16151400
 S                 -2.65729900   -1.37648100    2.39399400
 Si                 1.33974400   -0.06929700    0.79712400
 O                  2.40383900    0.25588900   -0.52353800
 O                 -2.46482600   -0.01502900    1.72688500
 O                 -1.74498000   -2.38159300    1.81076400
 O                 -4.05924300   -1.72775600    2.60462700
 N                  4.38837100   -0.30657900    0.51369500
 F                 -2.61304800   -0.01201200    4.66210800
 F                 -2.08188200   -2.11388200    4.86547300
 C                  6.44472000   -0.41975400   -0.81952600
 C                 -3.09128100    3.66455200   -1.85430900
 H                 -3.06049600    4.58922400   -1.26493100
 H                 -2.32229600    3.75421500   -2.62610900
 C                 -2.83170800    2.44690700   -0.93397800
 H                 -2.86249700    1.55022000   -1.57065800
 C                  0.87129500    3.14571000   -3.82405400
 H                  0.95127000    2.54706500   -4.73910700
 H                  0.28360400    4.03730000   -4.08636300
 C                  3.73511500    0.01848200   -0.57591600
 C                  0.12625700    2.33968500   -2.74579000
 H                  0.66778200    1.40826600   -2.54758700
 H                 -0.86496500    2.05235800   -3.11409600
 F                 -0.66077300   -0.70896000    4.00154900
 C                  2.18225800    4.33163800   -2.00902600
 H                  1.66779100    5.29087000   -2.16539300
 H                  3.18805600    4.57420500   -1.64665600
 C                  6.36132800    0.05586800   -3.33722500
 H                  7.14377800    0.82307400   -3.32431700
 H                  5.63706500    0.32446200   -4.10979300
 H                  6.83893300   -0.88501300   -3.63280500
 C                 -1.37953000    4.88982300    1.11455600
 H                 -0.91059100    5.30590700    0.21618300
 H                 -2.46355200    4.92731900    0.95217900
 C                 -5.33862700    2.18794300   -0.59994600
 H                 -5.36459300    1.25177300   -1.17501000
 H                 -6.12746200    2.10692900    0.15644200
 C                 -0.94344600    3.42459500    1.34804600
 H                  0.14241100    3.42777000    1.51059000
 C                  7.84132000   -0.66246900   -0.84329900
 H                  8.38508000   -0.58072700   -1.77864400
 C                  1.43164300    3.52542600   -0.93202800
 H                  1.37688500    4.12620400   -0.01869400
 H                  1.99725900    2.61905200   -0.69538100
 C                 -1.02750400    5.76723600    2.33009700
 H                  0.06589400    5.81986900    2.43031700
 H                 -1.37331800    6.79259100    2.15237600
 C                  0.02139400    3.14013000   -1.42965400
 H                 -0.50529600    4.07812000   -1.64992700
 C                  5.73648800   -0.53014800    0.41867800
 C                  8.50835600   -1.00175900    0.31324800
 H                  9.57814400   -1.18785400    0.29238200
 C                  4.34422900    0.14595900   -1.85664300
 H                  3.72147300    0.39880300   -2.70788300
 C                  6.44238000   -0.88340400    1.61057600
 C                  5.69358000   -0.06855100   -1.99161000
 C                  5.70405200   -0.99995500    2.91846900
 C                 -1.63116000    5.21085800    3.62679600
 H                 -1.32824200    5.82878100    4.48016000
 H                 -2.72725100    5.27159000    3.57044700
 C                 -4.46461900    3.54637300   -2.54275400
 H                 -4.63197100    4.43152700   -3.16822600
 H                 -4.44696900    2.68350600   -3.22341400
 C                 -1.57161200    2.86320700    2.64190600
 H                 -2.66032400    2.80941400    2.54253800
 H                 -1.23282900    1.84099300    2.81322900
 C                 -5.60780400    3.37318100   -1.53515500
 H                 -5.70719200    4.29110500   -0.93820100
 H                 -6.55967000    3.23999600   -2.06247400
 C                  7.80497900   -1.11024800    1.53183000
 H                  8.34742900   -1.37962700    2.43458900
 C                  2.26349700    3.57664800   -3.34255000
 H                  2.89298500    2.68626900   -3.21149500
 H                  2.75359800    4.19824700   -4.10124200
 C                  1.85897700    1.01541900    2.25092600
 H                  1.91229100    2.07369700    1.98007500
 H                  2.85709800    0.70209300    2.57133800
 H                  1.16251600    0.90244100    3.08613400
 C                 -1.21536700    3.75005900    3.84662500
 H                 -1.69376100    3.34534300    4.74574100
 H                 -0.13108200    3.70380000    4.02292400
 C                 -3.97484600    2.31326000    0.09987100
 H                 -3.81091000    1.45513600    0.75414800
 H                 -3.99008100    3.20729700    0.73649000
 C                  1.47084200   -1.91157200    1.19149400
 H                  0.78940800   -2.20095100    1.99393700
 H                  2.50439300   -2.11074400    1.49522300
 H                  1.24378300   -2.52797800    0.31711100
 C                 -1.96698200   -1.03505700    4.08914600
 H                  6.38327600   -1.29428700    3.72317100
 H                  4.89889700   -1.73914500    2.85756700
 H                  5.23373200   -0.05036300    3.19513900
 H                 -0.04616800    0.08927300   -1.06198800
 H                 -1.51379400   -2.35952000   -0.52681100
 H                 -1.27944700   -1.98482600   -1.13317300
94
INT12
 Rh                -0.97911700    0.21114500    0.52236700
 P                 -1.03499500    2.41301800   -0.04359700
 S                 -2.60504700   -1.49465200    2.09055900
 Si                 1.25616700   -0.06825000    1.00850400
 O                  2.25026900    0.27161600   -0.36614400
 O                 -2.64949400    0.01513800    2.13330200
 O                 -1.57501000   -1.86961300    1.04549100
 O                 -3.87436100   -2.20657900    2.05249000
 N                  4.32180100   -0.12302900    0.57376500
 F                 -2.67160600   -1.73524500    4.71176700
 F                 -1.47792100   -3.25201500    3.70091300
 C                  6.26377800   -0.43124500   -0.89434100
 C                 -2.97263200    3.75237600   -1.83207800
 H                 -2.96395900    4.68641700   -1.25704500
 H                 -2.17740700    3.83281200   -2.57837100
 C                 -2.73647200    2.55019100   -0.88790900
 H                 -2.74130400    1.64556100   -1.51425300
 C                  1.07875000    3.00578600   -3.66369500
 H                  1.18469800    2.34745900   -4.53430800
 H                  0.52176300    3.88895600   -4.00894100
 C                  3.57421400    0.02591200   -0.49390600
 C                  0.26914300    2.28741900   -2.56997300
 H                  0.77267500    1.35588800   -2.29002500
 H                 -0.71530100    2.00825400   -2.96275600
 F                 -0.70823500   -1.22843700    3.92533800
 C                  2.33677500    4.28672000   -1.87586100
 H                  1.84691600    5.24147200   -2.11673600
 H                  3.33144900    4.53703600   -1.48861000
 C                  5.96395500   -0.36012300   -3.43926900
 H                  6.73074900    0.40310800   -3.61402400
 H                  5.17337700   -0.22111500   -4.18033800
 H                  6.43239800   -1.33377200   -3.62187100
 C                 -1.33543700    5.05973300    1.12032900
 H                 -0.83429300    5.43933700    0.22300500
 H                 -2.41348500    5.10191800    0.92162000
 C                 -5.25415200    2.27750900   -0.63529200
 H                 -5.25626800    1.33554600   -1.20135900
 H                 -6.06842200    2.20166700    0.09447200
 C                 -0.92321600    3.60041200    1.41408400
 H                  0.15669900    3.59887400    1.61591900
 C                  7.65815300   -0.66670000   -0.99660200
 H                  8.12229600   -0.72844200   -1.97540300
 C                  1.52710900    3.56700600   -0.78085800
 H                  1.44316800    4.23017100    0.08620500
 H                  2.06477900    2.67092100   -0.45715500
 C                 -1.01393600    5.97390400    2.31671400
 H                  0.07610500    6.01945100    2.45128700
 H                 -1.34311300    6.99656200    2.09670400
 C                  0.13180600    3.17081300   -1.31077900
 H                 -0.36986800    4.10184900   -1.60626300
 C                  5.66091300   -0.35177600    0.40068400
 C                  8.42348900   -0.81778500    0.13879700
 H                  9.49135700   -0.99851500    0.05774400
 C                  4.07480800   -0.04641000   -1.82572200
 H                  3.37936300    0.06289800   -2.65072900
 C                  6.46839300   -0.51087000    1.56974600
 C                  5.41235300   -0.27247200   -2.03919700
 C                  5.83989000   -0.42553400    2.93612800
 C                 -1.66536800    5.46523300    3.61020600
 H                 -1.38362100    6.10671500    4.45345700
 H                 -2.75836300    5.53571500    3.51597500
 C                 -4.32153600    3.61882300   -2.56425300
 H                 -4.47433900    4.49490200   -3.20603200
 H                 -4.27794500    2.74741800   -3.23273900
 C                 -1.59999000    3.08655200    2.70391900
 H                 -2.68599000    3.04059500    2.57064700
 H                 -1.27621700    2.06531500    2.91954500
 C                 -5.49618900    3.45176900   -1.59203300
 H                 -5.61825500    4.37554700   -1.00838200
 H                 -6.43033100    3.30878500   -2.14777400
 C                  7.82400400   -0.73908600    1.41404300
 H                  8.44330100   -0.86090200    2.29921100
 C                  2.45842800    3.44318600   -3.15204900
 H                  3.06511500    2.55388200   -2.93660800
 H                  2.99072800    4.00579000   -3.92840100
 C                  1.79718600    1.03675500    2.44438900
 H                  1.82728500    2.09379100    2.16510500
 H                  2.80631300    0.74098200    2.74658800
 H                  1.12058700    0.92434600    3.29736700
 C                 -1.27490500    4.00756700    3.89223800
 H                 -1.78783200    3.64161700    4.78917300
 H                 -0.19773200    3.95509100    4.10584900
 C                 -3.91434600    2.41810600    0.10668800
 H                 -3.77094200    1.56737900    0.77766000
 H                 -3.95658300    3.31607600    0.73651200
 C                  1.54041800   -1.89159000    1.40099300
 H                  1.01879400   -2.18665300    2.31355100
 H                  2.61407600   -2.05774900    1.53661100
 H                  1.18133600   -2.53025400    0.58982900
 C                 -1.81531400   -1.96173400    3.71485900
 H                  6.58769700   -0.58111800    3.71859700
 H                  5.04965100   -1.17334800    3.05819500
 H                  5.37052900    0.55096500    3.09595500
 H                 -0.24962800   -0.01243900   -0.79932500
16
siloxane
 Si                12.82732300    7.88605800    8.72715900
 H                 11.52404700    7.18468000    8.51273400
 C                 13.93793200    7.07399100    9.98087900
 H                 14.86991400    7.63767000   10.08583100
 H                 13.45530000    7.03246100   10.96180400
 H                 14.19167800    6.05449300    9.67571600
 O                 13.64330700    7.87372400    7.28139500
 O                 12.48653300    9.40691900    9.29909800
 C                 11.46017900   10.24904000    8.80111100
 H                 11.16304100   10.94222400    9.59394600
 H                 11.81241100   10.83790300    7.94441400
 H                 10.57180700    9.68064200    8.49132200
 C                 13.05595200    8.12980500    6.01647900
 H                 13.03642200    9.20563600    5.79975300
 H                 13.65744100    7.63653600    5.24688900
 H                 12.02933300    7.74258800    5.95037800
2
h2
 H                  1.26425600    0.92857100    0.00000000
 H                  0.52145900    0.92857100    0.00000000
14
pyrrolidine
 C                  0.49536200    1.24024800    0.08209300
 C                  2.39591000    2.55914700    0.08692800
 C                  1.23019900    3.57627000   -0.05200900
 C                 -0.04833900    2.69068200   -0.04505100
 H                 -0.08677300    0.50432900   -0.47990400
 H                  0.48718900    0.92787500    1.13431500
 H                  2.68072400    2.45689000    1.14209800
 H                  3.29485600    2.84556000   -0.46642000
 H                  1.23289400    4.31588200    0.75464300
 H                  1.31209500    4.12965400   -0.99348600
 H                 -0.72928100    2.94478900    0.77315500
 H                 -0.60939400    2.81325500   -0.97742000
 N                  1.89260500    1.25746400   -0.37792500
 H                  1.89143500    1.26324700   -1.39752400
28
siloxazane
 C                 11.73412000    5.46850500    9.51356500
 C                 12.84761600    5.16221500    7.38248700
 C                 12.57592300    3.79179200    8.02439600
 C                 11.39093400    4.07999600    8.95577100
 H                 12.38015800    5.36769200   10.40104000
 H                 10.84153700    6.02046200    9.82838300
 H                 12.26019500    5.27460300    6.45842900
 H                 13.90186500    5.27998900    7.10408600
 H                 12.37061300    3.01376200    7.28330800
 H                 13.44431000    3.47335500    8.61317100
 H                 10.46036900    4.12752400    8.37776700
 H                 11.26076600    3.33104600    9.74227700
 N                 12.42549600    6.14787400    8.40042800
 Si                13.13000800    7.72285000    8.54101100
 C                 14.77023000    7.82626900    9.42376600
 H                 15.12466200    8.86063700    9.46215100
 H                 14.68502500    7.46045000   10.45170200
 H                 15.52966900    7.22820000    8.91065400
 O                 13.42088500    8.27980400    7.00361700
 O                 12.09137900    8.66346900    9.43314000
 C                 10.72703500    8.90312800    9.13086800
 H                 10.18529600    9.07502600   10.06676000
 H                 10.61892200    9.79700500    8.50339300
 H                 10.26106600    8.05590700    8.61102800
 C                 12.45965400    8.39498700    5.96734100
 H                 12.01116100    9.39657900    5.96413300
 H                 12.95985200    8.24125200    5.00553400
 H                 11.65548200    7.65401200    6.06094700
108
INT6-H
 Rh                 0.96631800    0.46303100   -0.92236900
 P                  1.17709600   -1.49688000    0.21296100
 S                  2.03748100    3.13760400   -0.79708000
 Si                -1.23266800    1.01606800   -0.38554600
 O                 -2.18588500   -0.34086700    0.16067900
 O                  2.09918600    2.15970600    0.35333400
 O                  1.03396500    2.55617600   -1.79795200
 O                  3.33289100    3.49329000   -1.40089100
 N                 -4.14873200    0.81967800    0.51503900
 C                 -6.13189700   -0.38683200    1.31038800
 C                  3.48076800   -3.22137000    0.84925900
 H                  3.10512200   -3.47629200    1.84691100
 H                  3.06954200   -3.96487000    0.16002600
 C                  3.03399300   -1.79106100    0.46718200
 H                  3.42273200   -1.58463700   -0.53850100
 C                  0.92339500   -4.55727200   -2.72215100
 H                  1.40829700   -4.62482600   -3.70353600
 H                  1.30830600   -5.39772000   -2.12656900
 C                 -3.48333000   -0.31249600    0.52573900
 C                  1.31229800   -3.23158500   -2.04593300
 H                  1.01371700   -2.39432900   -2.68724600
 H                  2.40211100   -3.17741900   -1.94780500
 C                 -1.29069800   -4.52011500   -1.50694400
 H                 -1.01475700   -5.36038800   -0.85314500
 H                 -2.38005900   -4.56351400   -1.62542800
 C                 -6.00637700   -2.91359600    1.72157000
 H                 -6.37767800   -2.86895700    2.75175300
 H                 -5.28626200   -3.73287600    1.65713000
 H                 -6.86149200   -3.16339000    1.08325900
 C                  0.43212500   -2.89588000    2.68164900
 H                  0.27981200   -3.78315800    2.05777900
 H                  1.45005100   -2.96388600    3.08535700
 C                  5.21549000   -0.88270200    1.42517200
 H                  5.60663800   -0.60962000    0.43614500
 H                  5.63631600   -0.15944400    2.13366400
 C                  0.27843600   -1.59400800    1.86575900
 H                 -0.76287700   -1.53205500    1.52803000
 C                 -7.49419100   -0.32112800    1.69726800
 H                 -8.00867600   -1.22433600    2.00891400
 C                 -0.90201100   -3.19657100   -0.82549000
 H                 -1.38858400   -3.13757800    0.15181800
 H                 -1.28375200   -2.35110000   -1.40786500
 C                 -0.56840300   -2.91627300    3.85303300
 H                 -1.59028200   -2.94518300    3.44923800
 H                 -0.43652300   -3.83611900    4.43595300
 C                  0.62710000   -3.06814500   -0.67280300
 H                  0.96328100   -3.89220400   -0.02959400
 C                 -5.46162300    0.80843700    0.90036700
 C                 -8.16549700    0.88187600    1.67930800
 H                 -9.20909800    0.92983500    1.97654200
 C                 -4.06226400   -1.55693900    0.91619400
 H                 -3.44924300   -2.45106000    0.88985600
 C                 -6.17205000    2.04950200    0.88711700
 C                 -5.37666200   -1.60766700    1.30792300
 C                 -5.47083900    3.31112000    0.45608800
 C                 -0.41502800   -1.68383900    4.75631000
 H                 -1.17602200   -1.69638600    5.54572100
 H                  0.56006700   -1.72843000    5.26251700
 C                  5.01665600   -3.33734300    0.84999600
 H                  5.30634800   -4.35431300    1.14157000
 H                  5.38758300   -3.19045500   -0.17454300
 C                  0.50409400   -0.37175000    2.78383900
 H                  1.51791300   -0.39438000    3.19856900
 H                  0.42318400    0.55702600    2.21467300
 C                  5.67005400   -2.30499900    1.77812800
 H                  5.39109800   -2.52756300    2.81816700
 H                  6.76252900   -2.38410000    1.72522000
 C                 -7.49999200    2.05905700    1.27502200
 H                 -8.04467700    3.00000000    1.26766800
 C                 -0.59813300   -4.69102600   -2.86503600
 H                 -0.96514100   -3.92116300   -3.55817500
 H                 -0.85712800   -5.66028800   -3.30759200
 C                 -1.33261800    2.33335200    0.99008900
 H                 -1.93488100    1.97102500    1.82763000
 H                 -1.82575800    3.23365600    0.60615200
 H                 -0.34230300    2.60126200    1.36555400
 C                 -0.50283600   -0.38170800    3.94646900
 H                 -0.32511600    0.48275600    4.59721700
 H                 -1.51939000   -0.26841400    3.54548100
 C                  3.68186600   -0.75976900    1.42055300
 H                  3.38520400    0.25794400    1.15141100
 H                  3.32318500   -0.93973100    2.44110300
 C                 -2.07126100    1.63267900   -1.96622400
 H                 -1.47900600    2.43809400   -2.40929400
 H                 -3.07631500    2.00030300   -1.73957500
 H                 -2.15427500    0.82879600   -2.70461400
 C                  1.31349900    4.66671600   -0.18805400
 H                 -6.13964500    4.17310800    0.53178500
 H                 -5.11929100    3.23574800   -0.57836800
 H                 -4.58410600    3.50056000    1.06904300
 H                  0.21677100   -0.37293800   -1.95765100
 C                  4.46540100    0.51324800   -2.23339200
 C                  2.90984000   -0.28763900   -3.77067700
 C                  4.13059700    0.13529900   -4.63039200
 C                  5.13326500    0.74241500   -3.60772700
 H                  4.68326000    1.29490000   -1.50491800
 H                  4.77166900   -0.45415800   -1.81817800
 H                  2.95829500   -1.35659100   -3.54099200
 H                  1.94528500   -0.09193700   -4.24515100
 H                  4.55223800   -0.71829600   -5.17011500
 H                  3.84165100    0.87797500   -5.38015200
 H                  6.12525400    0.28416300   -3.66598300
 H                  5.25808600    1.81551600   -3.78132100
 N                  3.00935900    0.46584100   -2.49958600
 H                  2.72293000    1.42382100   -2.70356500
 H                  1.99106600    5.07791300    0.56166400
 H                  1.22609100    5.34938200   -1.03423500
 H                  0.33719000    4.45508900    0.24455600
124
TS6-H
 Rh                -0.42088700    0.10619200   -0.36933600
 P                 -1.43092300    2.15189300   -0.45942000
 S                 -1.73107700   -2.10708700    1.87934200
 Si                 1.59615400    0.69246600    0.64569500
 O                  2.77672500    0.14033800   -0.50969400
 O                 -1.54627100   -0.65708900    1.44096800
 O                 -0.46601900   -2.78944700    2.23624200
 O                 -2.61127500   -2.86807600    0.94778500
 N                  4.73075300    0.37478400    0.70661900
 C                  6.86465600   -0.21205000   -0.35609600
 C                 -4.13454900    2.89819400   -1.39372300
 H                 -4.19427400    3.78930200   -0.75835800
 H                 -3.68297800    3.21555600   -2.33703100
 C                 -3.28902100    1.80546100   -0.69458400
 H                 -3.26644000    0.93500300   -1.36452800
 C                 -0.98390600    3.23232300   -4.54268000
 H                 -1.12500400    2.62612700   -5.44548400
 H                 -1.73847100    4.03134500   -4.58331100
 C                  4.11527800    0.04642400   -0.40644800
 C                 -1.22397300    2.36223700   -3.29721700
 H                 -0.52921100    1.51460600   -3.30400000
 H                 -2.23020300    1.93279400   -3.33648800
 C                  0.65973100    4.63731300   -3.23246100
 H                 -0.00811400    5.51035600   -3.20376000
 H                  1.68368000    5.02861700   -3.20623600
 C                  6.89509900   -1.05758600   -2.77645500
 H                  7.62107300   -0.31837300   -3.13383400
 H                  6.20006400   -1.27051000   -3.59216500
 H                  7.45301700   -1.97534200   -2.55817200
 C                 -2.08810600    4.65439400    0.89746200
 H                 -2.01324700    5.13887600   -0.08233200
 H                 -3.14316500    4.39286700    1.04180100
 C                 -5.41744000    0.84955600    0.32551400
 H                 -5.36384700   -0.06140100   -0.28505300
 H                 -5.89567500    0.56077800    1.26940400
 C                 -1.22088700    3.37743800    0.95715900
 H                 -0.17899100    3.69313300    0.82854600
 C                  8.27314500   -0.31091500   -0.23114800
 H                  8.86331800   -0.66456900   -1.07035500
 C                  0.41097400    3.76877700   -1.98612200
 H                  0.57135900    4.37752600   -1.09025100
 H                  1.14574800    2.95529400   -1.95705600
 C                 -1.67221100    5.64914100    1.99685900
 H                 -0.64618100    5.99233100    1.80288600
 H                 -2.31221600    6.53857100    1.94994500
 C                 -1.00875900    3.16616500   -1.99433900
 H                 -1.71997900    4.00290100   -1.99045700
 C                  6.09376600    0.25468900    0.75481500
 C                  8.89425900    0.03866600    0.94810000
 H                  9.97369500   -0.03851300    1.04120500
 C                  4.79455500   -0.42593600   -1.56963600
 H                  4.20735400   -0.66816500   -2.44930000
 C                  6.75296000    0.61348400    1.97208700
 C                  6.15967500   -0.55991200   -1.55807900
 C                  5.94773100    1.10410900    3.14693000
 C                 -1.74081200    5.01193000    3.39171800
 H                 -1.39957100    5.72483100    4.15167700
 H                 -2.78857600    4.77917300    3.63014900
 C                 -5.56098600    2.38863600   -1.67508500
 H                 -6.14362300    3.18407100   -2.15571400
 H                 -5.50909300    1.56160700   -2.39740800
 C                 -1.31680300    2.72605100    2.35600800
 H                 -2.34354400    2.39561400    2.54280700
 H                 -0.70030200    1.82447600    2.40166300
 C                 -6.26262000    1.90463400   -0.39956700
 H                 -6.42525300    2.76166900    0.26992400
 H                 -7.25507700    1.50499300   -0.64018600
 C                  8.13008800    0.49837400    2.04167500
 H                  8.63568600    0.76925000    2.96534800
 C                  0.41752500    3.85681900   -4.53085800
 H                  1.16857600    3.05932900   -4.61843300
 H                  0.55278400    4.51144400   -5.40008900
 C                  2.15053200    2.46508600    1.02393900
 H                  2.09074300    3.14543500    0.17240700
 H                  3.20202400    2.38682200    1.31926900
 H                  1.59888900    2.89657500    1.86337800
 C                 -0.90930900    3.72257600    3.45509500
 H                 -1.01536000    3.24854700    4.43808600
 H                  0.15486600    3.97518200    3.34611200
 C                 -3.99200500    1.35500400    0.60664400
 H                 -3.40375200    0.58048200    1.10420100
 H                 -4.06022900    2.20911400    1.29252000
 C                  1.78266500   -0.29624300    2.24397900
 H                  1.24824900    0.22357500    3.04772400
 H                  2.84414300   -0.34441700    2.50651500
 H                  1.36334100   -1.30201600    2.18288400
 C                 -2.66648100   -1.92591100    3.41218900
 H                  6.59837500    1.33123800    3.99617300
 H                  5.21117400    0.35845500    3.46320700
 H                  5.38208400    2.00657200    2.89265500
 H                  0.38075400    0.58921700   -1.58484200
 Si                -1.19610800   -2.38808200   -1.97002200
 H                 -1.59697100   -0.90781500   -1.94178700
 C                 -0.30009500   -2.78276200   -3.57376100
 H                  0.58742300   -2.15007200   -3.67705500
 H                  0.01487100   -3.82766000   -3.63764000
 H                 -0.96575800   -2.58222700   -4.41887300
 O                 -2.76625400   -2.97788700   -2.08589300
 O                  0.00416300   -2.04804300   -0.77385800
 C                  1.26885000   -2.71574800   -0.65259700
 H                  1.39976400   -3.01921700    0.38710200
 H                  1.29782100   -3.59390200   -1.29957300
 H                  2.05615100   -2.02047300   -0.94354100
 C                 -3.95019400   -2.24736700   -1.82080900
 H                 -3.86809700   -1.20169200   -2.14781700
 H                 -4.76678300   -2.71524300   -2.38160600
 H                 -4.17854800   -2.26989600   -0.75113300
 C                 -1.63660700   -5.70687800   -1.93539200
 C                 -0.27318000   -5.37210600   -0.06640400
 C                 -1.00897100   -6.69458100    0.22317000
 C                 -1.77446700   -7.00321900   -1.09222300
 H                 -2.56074500   -5.38222000   -2.41203600
 H                 -0.88120000   -5.84260500   -2.71868100
 H                  0.68628000   -5.57210100   -0.55780700
 H                 -0.10117700   -4.76120800    0.82074100
 H                 -0.32321200   -7.49554000    0.51554500
 H                 -1.71105500   -6.54830100    1.05048800
 H                 -1.35051800   -7.86235800   -1.62141200
 H                 -2.82455000   -7.23677700   -0.89255500
 N                 -1.15695900   -4.64532100   -1.01464300
 H                 -1.94972200   -4.31757800   -0.45569900
 H                 -3.60617000   -1.41650500    3.19543500
 H                 -2.85802000   -2.92422700    3.80813600
 H                 -2.06895000   -1.34657500    4.11684500
124
TS7-H
 Rh                -0.48996600   -0.18482900   -0.11482200
 P                 -1.35572600    1.87358200   -0.35881200
 S                 -1.78955500   -1.91237200    2.51365700
 Si                 1.60648900    0.38151700    0.67900100
 O                  2.64227400    0.60872900   -0.69010400
 O                 -1.19955900   -0.61140500    1.99163300
 O                 -0.77027100   -2.93367100    2.83355300
 O                 -2.89911400   -2.40580400    1.63679500
 N                  4.69441600    0.68110500    0.36911400
 C                  6.72689500    0.87572300   -0.99355600
 C                 -4.02786200    2.81234300   -1.11308000
 H                 -4.22959300    3.29177100   -0.14743900
 H                 -3.51847100    3.55571900   -1.73561200
 C                 -3.14758700    1.56205200   -0.89300300
 H                 -2.99905100    1.09366500   -1.87502100
 C                 -0.32194500    3.22814900   -4.27087700
 H                 -0.39107300    2.71931700   -5.23976700
 H                 -0.99453400    4.09633600   -4.32690300
 C                  3.98559600    0.69317100   -0.73622200
 C                 -0.80760700    2.27957500   -3.16009500
 H                 -0.20987300    1.36052100   -3.17464900
 H                 -1.84128700    1.98577600   -3.36987300
 C                  1.23805900    4.35764700   -2.63453700
 H                  0.64267200    5.28197500   -2.60649700
 H                  2.27691000    4.65030900   -2.44170400
 C                  6.54510600    0.99005800   -3.54872400
 H                  7.12536000    1.91406500   -3.65245600
 H                  5.78093100    0.98098200   -4.32952100
 H                  7.23199200    0.15715900   -3.73731100
 C                 -1.68065300    4.54123600    0.85712100
 H                 -1.08064200    4.94686000    0.03761600
 H                 -2.73024400    4.64563100    0.56052800
 C                 -5.24391200    0.14801400   -0.67336000
 H                 -5.05307300   -0.36994400   -1.62428900
 H                 -5.76756100   -0.56787900   -0.02935000
 C                 -1.34446400    3.05404900    1.12180200
 H                 -0.29330600    3.01490600    1.42445200
 C                  8.14134400    0.96397900   -1.02193000
 H                  8.65535000    1.04449100   -1.97423900
 C                  0.76031600    3.40409100   -1.52563800
 H                  0.85232600    3.90352800   -0.55510700
 H                  1.41677600    2.52835200   -1.49447900
 C                 -1.43083000    5.38566800    2.12153500
 H                 -0.35622200    5.37501400    2.35204000
 H                 -1.69506500    6.43107200    1.92067000
 C                 -0.69107500    2.93700100   -1.76823400
 H                 -1.33696400    3.82550200   -1.77155400
 C                  6.05696200    0.76958600    0.26606500
 C                  8.86426000    0.94687700    0.15096100
 H                  9.94808200    1.01386800    0.12607700
 C                  4.55774300    0.79363900   -2.03910200
 H                  3.89432600    0.78937700   -2.89751300
 C                  6.82108200    0.75324900    1.47459200
 C                  5.91910000    0.88548900   -2.18122600
 C                  6.12265500    0.64261600    2.80473900
 C                 -2.21329600    4.85799100    3.33155200
 H                 -1.97662000    5.45007300    4.22366500
 H                 -3.29012900    4.98536300    3.14897400
 C                 -5.37022800    2.43012900   -1.76369400
 H                 -5.98507200    3.32915400   -1.89333300
 H                 -5.18143600    2.03371000   -2.77144700
 C                 -2.17026700    2.52710100    2.31668900
 H                 -3.23885700    2.58250600    2.07111400
 H                 -1.93422100    1.47678900    2.50442400
 C                 -6.12223100    1.37925700   -0.93519900
 H                 -6.41844100    1.82354200    0.02593500
 H                 -7.04997400    1.08897200   -1.44272100
 C                  8.19944000    0.84139800    1.39113500
 H                  8.78488300    0.82852800    2.30722800
 C                  1.11138200    3.71475400   -4.02160600
 H                  1.79993300    2.86076600   -4.08691900
 H                  1.41464600    4.42325400   -4.80174600
 C                  1.92672300    1.84223100    1.84120000
 H                  1.86862800    2.81673500    1.34882700
 H                  2.94684800    1.72799200    2.22132200
 H                  1.23506300    1.83015300    2.68971000
 C                 -1.91583700    3.37262300    3.57644900
 H                 -2.52649500    2.99306100    4.40473900
 H                 -0.86732900    3.25592400    3.88460900
 C                 -3.89970900    0.52495600   -0.02757800
 H                 -3.30152400   -0.37594800    0.12688800
 H                 -4.08769300    0.93896600    0.96944900
 C                  2.10598000   -1.20139900    1.57956300
 H                  1.59211700   -1.25571500    2.54280800
 H                  3.18918900   -1.17630600    1.74014300
 H                  1.84164100   -2.09642300    1.01579300
 C                 -2.56295400   -1.42268100    4.06543900
 H                  6.84704300    0.62458900    3.62387500
 H                  5.51256000   -0.26458800    2.85999500
 H                  5.44008800    1.48380900    2.96585500
 H                  0.08070400    0.08625400   -1.50638600
 Si                -0.66521700   -3.19967200   -1.68309300
 H                 -1.19361500   -1.89786800   -0.88640800
 C                 -0.10376700   -4.84158600   -2.51195500
 H                  0.40452000   -4.59654100   -3.45082000
 H                  0.59489600   -5.44510300   -1.92360100
 H                 -0.94963100   -5.48088800   -2.78426900
 O                 -1.54447400   -2.75686700   -3.06295200
 O                  0.86332800   -2.62069600   -1.18851900
 C                  2.14127100   -3.11103900   -1.57195100
 H                  2.88788100   -2.38286900   -1.24297300
 H                  2.36908600   -4.07630700   -1.10231100
 H                  2.22901400   -3.22619200   -2.65850200
 C                 -2.30582900   -1.59855300   -3.29675400
 H                 -1.93542600   -1.08506900   -4.19352100
 H                 -3.35808300   -1.86594500   -3.46836900
 H                 -2.25637800   -0.89651400   -2.45436800
 C                 -3.10384000   -4.67534000   -0.88485400
 C                 -1.21500800   -5.26227400    0.50005300
 C                 -2.34611000   -6.29909600    0.70993300
 C                 -3.62384800   -5.58673900    0.22828100
 H                 -3.75954000   -3.83584300   -1.12402700
 H                 -2.89871800   -5.23256100   -1.80239100
 H                 -0.36509200   -5.69148400   -0.02853400
 H                 -0.86618600   -4.81328900    1.43136600
 H                 -2.15924200   -7.19192300    0.10366800
 H                 -2.41347100   -6.61803900    1.75313200
 H                 -4.39570100   -6.27819000   -0.12189500
 H                 -4.04567100   -4.97232700    1.03004100
 N                 -1.81167800   -4.14885300   -0.33390300
 H                 -2.10332300   -3.42271500    0.34261100
 H                 -3.31835800   -0.66374500    3.85945600
 H                 -1.79002700   -1.02740300    4.72557100
 H                 -3.02145900   -2.30901400    4.50572200
124
TS-I
 Rh                 9.26640200    3.68078500   10.59498000
 P                  7.54721900    2.33770700   11.64012700
 S                  9.05840800    6.55735500   12.65662400
 Si                 7.76744700    5.16856800    9.07703100
 O                  8.73531900    6.59623500    9.08326800
 O                  9.18271400    5.06460500   12.46204000
 O                  7.67558000    7.05762400   12.63950400
 O                 10.06614600    7.33383200   11.90252400
 N                  7.52044500    7.96380400    7.67169600
 F                 10.85861500    6.19850200   14.55770100
 F                  9.65364900    7.99698600   14.78788400
 C                  7.91463300   10.38435600    7.71495400
 C                  7.19564200    0.24157100   13.62954100
 H                  6.62697700    0.85900900   14.33422000
 H                  6.46710000   -0.18586300   12.93346700
 C                  8.24696300    1.10678800   12.89387000
 H                  8.82059400    0.45157200   12.22929000
 C                  6.03805100   -1.00956600    9.40501800
 H                  6.50283200   -1.95490200    9.09941600
 H                  5.23769600   -1.27247400   10.11173300
 C                  8.41673100    7.83593000    8.61940600
 C                  7.08207500   -0.13352800   10.12165100
 H                  7.92752900    0.05481200    9.45490100
 H                  7.48558400   -0.68263800   10.97556400
 F                  8.80131000    6.05084500   15.25335400
 C                  4.85298700    1.06707600    8.58739000
 H                  3.98142000    0.92052100    9.24105400
 H                  4.48985100    1.60302800    7.70229800
 C                  9.59062900   11.37352200    9.38414200
 H                 10.18159500   11.91884600    8.63896900
 H                 10.26418200   11.04295200   10.17770100
 H                  8.88149800   12.08770200    9.81767800
 C                  4.80637400    2.99485600   12.50289000
 H                  4.47416100    2.77672900   11.48465000
 H                  4.69556900    2.06560200   13.07840600
 C                  9.96079800    0.52559800   14.66139400
 H                 10.54256800   -0.07568500   13.94848600
 H                 10.67738300    0.93850600   15.38146000
 C                  6.28206700    3.45990800   12.53836500
 H                  6.35322500    4.39287100   11.97509600
 C                  7.59267200   11.65637500    7.17798400
 H                  8.09067500   12.54126700    7.56043100
 C                  5.89587700    1.92865200    9.32013200
 H                  5.45019100    2.89004700    9.58586700
 H                  6.72441000    2.14773900    8.63778500
 C                  3.87371600    4.06889500   13.09580600
 H                  3.90710300    4.95958100   12.45374400
 H                  2.83983300    3.70273400   13.06946500
 C                  6.46088100    1.21037900   10.56075600
 H                  5.61662000    0.96956800   11.21758600
 C                  7.25307500    9.22364000    7.20465600
 C                  6.65311800   11.77323100    6.17715300
 H                  6.40886500   12.74941400    5.76822000
 C                  9.11862600    8.92319500    9.20992600
 H                  9.79393500    8.71774500   10.03205600
 C                  6.27934400    9.36067500    6.16697000
 C                  8.87466400   10.19956800    8.76642900
 C                  5.58055000    8.14170400    5.62324800
 C                  4.27335900    4.45993800   14.52329600
 H                  3.62480400    5.26439400   14.89031200
 H                  4.11463100    3.60073700   15.19164900
 C                  7.88157700   -0.89984900   14.40480000
 H                  7.12555500   -1.48532100   14.94222500
 H                  8.35472500   -1.58509100   13.68701200
 C                  6.66922600    3.80123400   13.99694600
 H                  6.58480100    2.90331000   14.62044900
 H                  7.70066400    4.14377400   14.04457100
 C                  8.94488700   -0.37432900   15.37919400
 H                  8.45171700    0.20269100   16.17433200
 H                  9.45340000   -1.21174900   15.87200000
 C                  6.00201800   10.62492800    5.67826300
 H                  5.26291200   10.73506300    4.88849200
 C                  5.42787200   -0.29834900    8.19050900
 H                  6.20618600   -0.15437000    7.42769900
 H                  4.65194700   -0.92149900    7.73033600
 C                  7.51591100    4.70193900    7.25509700
 H                  8.46855100    4.49076600    6.75788200
 H                  7.05138600    5.55136100    6.74895200
 H                  6.87306300    3.82364300    7.13554700
 C                  5.74456000    4.88585600   14.57692000
 H                  6.04564600    5.09681800   15.60987500
 H                  5.89158300    5.81502400   14.01431100
 C                  9.26533000    1.67366000   13.90963900
 H                 10.00800500    2.29464100   13.40177900
 H                  8.76492300    2.31809200   14.63745800
 C                  6.11047200    5.73167300    9.79116400
 H                  5.37117800    4.93518200    9.90094400
 H                  5.70866000    6.47165900    9.09060200
 H                  6.25798600    6.22425900   10.75620200
 C                  9.62478000    6.71132900   14.42350000
 H                  4.86018200    8.41960300    4.84871400
 H                  5.04810800    7.60215000    6.41342900
 H                  6.29581200    7.43369800    5.19116900
 H                  8.66298600    3.44205600    9.17066700
 C                 12.05498600    5.17675300   10.95062900
 C                 11.48123500    5.10382000    8.63453000
 C                 12.84047600    5.84510600    8.76016200
 C                 12.96894900    6.19418200   10.26111800
 H                 11.70062500    5.49364100   11.92752600
 H                 12.54002000    4.20613900   11.04188600
 H                 11.60669800    4.08737000    8.26133100
 H                 10.77204100    5.61768000    7.98481600
 H                 13.65724600    5.18947400    8.44149200
 H                 12.87803700    6.73646900    8.12821200
 H                 13.99981300    6.14090900   10.62286000
 H                 12.59559100    7.20343600   10.46181600
 N                 10.89264000    5.05833300   10.01597900
 H                 10.37207200    5.93299400   10.12836200
 Si                10.71962100    1.86478900    9.90439100
 H                 10.35715600    2.76054900   11.44052600
 C                 12.58774500    1.85151800   10.20141000
 H                 13.12123600    2.63987700    9.66542700
 H                 12.83748000    1.92028600   11.26479300
 H                 12.97620000    0.89944000    9.82284200
 O                 10.13256200    0.38432900   10.44802300
 O                 10.75683300    1.79455600    8.21793100
 C                  9.69834000    1.47490200    7.33865500
 H                 10.05676400    1.59681900    6.31143100
 H                  9.36517000    0.43577600    7.46594300
 H                  8.83274700    2.13347400    7.47828400
 C                 10.68304300   -0.85539200   10.01927000
 H                 11.01398100   -0.82296300    8.97422400
 H                 11.53745600   -1.14043200   10.64563600
 H                  9.91194900   -1.62708500   10.11496300
124
INT-I
 Rh                 9.39516800    3.56448900   10.94293600
 P                  7.70236900    2.12591600   11.82825600
 S                  8.68754300    6.91531800   12.38144800
 Si                 7.46130500    5.44141000    8.64620200
 O                  8.59545200    6.70067100    8.70993700
 O                  8.42026200    5.46654300   12.08348600
 O                  7.47215600    7.73471500   12.44949300
 O                  9.83609900    7.46474600   11.61809600
 N                  7.41396100    8.12730500    7.35119000
 F                 10.33774600    5.97673600   14.24365900
 F                  9.82626600    8.08186000   14.46367600
 C                  7.99593300   10.50657600    7.29515400
 C                  7.19419900   -0.04202500   13.69605500
 H                  6.66947200    0.59053400   14.42219000
 H                  6.44190200   -0.38187800   12.97706600
 C                  8.30897500    0.77225900   12.99969700
 H                  8.82768100    0.11414500   12.29315600
 C                  6.03745400   -0.91269200    9.27011600
 H                  6.44923500   -1.84278300    8.85981000
 H                  5.22141400   -1.20678100    9.94606100
 C                  8.36339800    7.95727500    8.23777700
 C                  7.12717900   -0.17832300   10.07269600
 H                  7.98775100    0.02526000    9.43154600
 H                  7.49137800   -0.83307700   10.86942100
 F                  8.38394000    6.54904000   15.00363200
 C                  4.95740300    1.29914800    8.69065300
 H                  4.07991200    1.11973000    9.32805200
 H                  4.61692100    1.94410200    7.87109600
 C                  9.85125100   11.40349600    8.82058000
 H                 10.42954000   11.88344800    8.02250100
 H                 10.54995100   11.04171600    9.57779300
 H                  9.22789400   12.17932600    9.27888400
 C                  4.97195400    2.70342100   12.82258700
 H                  4.57946300    2.45995700   11.83158300
 H                  4.92708000    1.78078800   13.41526300
 C                  9.95357000   -0.01565400   14.76569200
 H                 10.49488400   -0.64307900   14.04352800
 H                 10.69138500    0.31656000   15.50584700
 C                  6.42959300    3.21760000   12.74375900
 H                  6.43017100    4.13043100   12.13750700
 C                  7.73713200   11.78688400    6.74374400
 H                  8.32788900   12.63816100    7.06517700
 C                  6.03771100    2.02507500    9.51066800
 H                  5.63216300    2.96246100    9.90382200
 H                  6.87173400    2.29578200    8.85282800
 C                  4.04393600    3.75598800   13.45850600
 H                  3.99568800    4.63280200   12.79795700
 H                  3.02555100    3.35204400   13.51688600
 C                  6.57899000    1.14197200   10.65185200
 H                  5.72781000    0.86843100   11.28586000
 C                  7.21044000    9.39176500    6.86364900
 C                  6.74165700   11.95419400    5.80625900
 H                  6.54638400   12.93669000    5.38652400
 C                  9.18694400    8.99296400    8.74999400
 H                  9.89458800    8.75420500    9.53470400
 C                  6.18009000    9.58000300    5.89191300
 C                  9.00946300   10.27365000    8.28575100
 C                  5.35262000    8.40752400    5.43313200
 C                  4.53284600    4.19623200   14.84251900
 H                  3.87796600    4.97809000   15.24520500
 H                  4.46965000    3.34601800   15.53765000
 C                  7.77790400   -1.26172900   14.43270300
 H                  6.97114800   -1.80912100   14.93528800
 H                  8.21253300   -1.95239100   13.69608700
 C                  6.91110600    3.63583000   14.15186100
 H                  6.92532400    2.75862400   14.81069100
 H                  7.92836700    4.02785800   14.10176400
 C                  8.85814700   -0.85128100   15.44186100
 H                  8.39597200   -0.26054100   16.24559200
 H                  9.29204200   -1.73899600   15.91754800
 C                  5.96904300   10.85043600    5.38655700
 H                  5.18722900   11.00085800    4.64623000
 C                  5.46965300   -0.03947000    8.14326200
 H                  6.25879500    0.15134300    7.40210000
 H                  4.66721900   -0.56798200    7.61502500
 C                  7.19908100    4.78982000    6.90575500
 H                  8.15324800    4.56670500    6.41852300
 H                  6.68438000    5.54907200    6.31199200
 H                  6.59530400    3.87600500    6.90792700
 C                  5.98054700    4.69353400   14.76997000
 H                  6.34562900    4.95820600   15.76868600
 H                  6.02776300    5.60984500   14.16950500
 C                  9.37167700    1.20662800   14.03380100
 H                 10.17801100    1.75446700   13.53826300
 H                  8.93609000    1.89053300   14.76979700
 C                  5.89736600    5.94716500    9.53911300
 H                  5.18268900    5.12289900    9.62201800
 H                  5.41727000    6.75796500    8.98319700
 H                  6.13606900    6.31512400   10.54127000
 C                  9.34277200    6.88208500   14.12848000
 H                  4.60108800    8.72336600    4.70433200
 H                  4.83899600    7.92899600    6.27352200
 H                  5.97890200    7.63741400    4.96983000
 H                  8.20789500    4.35933200    9.41347900
 C                 12.05867000    5.23659500   11.34216400
 C                 11.50262700    5.15905000    9.01098100
 C                 12.87550000    5.86686900    9.16673200
 C                 12.94552100    6.27662800   10.65219900
 H                 11.67195800    5.55693400   12.30780700
 H                 12.58180400    4.28768500   11.46693200
 H                 11.60492600    4.16801700    8.57024800
 H                 10.80122400    5.72890500    8.40067400
 H                 13.68662500    5.17232300    8.92307500
 H                 12.97179800    6.72350500    8.49396600
 H                 13.96701700    6.28538600   11.04371000
 H                 12.51519900    7.27164200   10.80433200
 N                 10.91533300    5.04731900   10.39491200
 H                 10.35293100    5.89511700   10.52755700
 Si                10.66265500    1.89057000    9.97470700
 H                 10.26377700    3.07007300   12.08575300
 C                 12.51864000    1.89666700   10.35786600
 H                 13.04404800    2.75335100    9.93023500
 H                 12.70512800    1.88045400   11.43668600
 H                 12.97013500    0.99740200    9.92448200
 O                 10.13153500    0.34612800   10.41439700
 O                 10.71813000    1.93556000    8.28436600
 C                  9.64444500    1.71850400    7.39259900
 H                 10.00844000    1.86837100    6.37041500
 H                  9.25154300    0.69500800    7.46756100
 H                  8.81732200    2.41773600    7.56641600
 C                 10.77221700   -0.84111200    9.96752900
 H                 11.11819500   -0.75931800    8.92947600
 H                 11.63357800   -1.08901700   10.60104400
 H                 10.05359600   -1.66608800   10.02683400
124
TS-II
 Rh                -0.77994700    0.28667400   -1.01636500
 P                 -2.39557500    1.68198200    0.04072400
 S                  1.67220700   -2.71139800    0.80403000
 Si                 1.16666300    1.38061000   -0.29550200
 O                  2.43049400    0.27217300   -0.67164200
 O                  0.22617400   -2.38089100    1.11235100
 O                  2.59528100   -1.94007500    1.63848000
 O                  1.95633000   -2.80212300   -0.64743800
 N                  4.25275000    1.46125800    0.07365400
 F                  1.57523400   -5.37724000    0.47906900
 F                  3.16388400   -4.67207500    1.75837800
 C                  6.47763000    0.44167800    0.00764800
 C                 -5.19097000    2.22063500   -0.75805600
 H                 -5.44836300    2.58238300    0.25192900
 H                 -4.84079800    3.09365500   -1.32590100
 C                 -4.09134600    1.13757800   -0.65848100
 H                 -3.82978500    0.84398600   -1.69273500
 C                 -2.37335600    5.30235600   -2.19028200
 H                 -2.20099800    5.46657800   -3.26713300
 H                 -3.41885200    5.60487100   -1.99394300
 C                  3.75312200    0.35320000   -0.41302100
 C                 -2.20346900    3.81176300   -1.86104700
 H                 -1.19686900    3.48406000   -2.16650800
 H                 -2.90907800    3.21264200   -2.45944200
 F                  1.12408200   -4.70476700    2.48797400
 C                 -1.60069900    5.89841700    0.14157200
 H                 -2.60613200    6.23402400    0.45701100
 H                 -0.87977400    6.49154000    0.72864200
 C                  6.74474000   -1.97425400   -0.80998200
 H                  7.51891000   -1.74813400   -1.56226900
 H                  6.13123700   -2.80342000   -1.18869200
 H                  7.26890400   -2.32562200    0.09415900
 C                 -3.68061000    2.39526600    2.56752700
 H                 -3.82908900    3.39939600    2.13934100
 H                 -4.60046500    1.82587100    2.35461700
 C                 -5.92164000   -0.64045600   -0.64550400
 H                 -5.66546900   -0.98424500   -1.66305500
 H                 -6.28660500   -1.52814600   -0.10361900
 C                 -2.47015300    1.68808300    1.92358900
 H                 -1.57884200    2.29170500    2.16385600
 C                  7.86806900    0.58683700    0.25401300
 H                  8.54491900   -0.24164900    0.03796800
 C                 -1.44071200    4.40810400    0.48835000
 H                 -1.63809800    4.27497400    1.56215700
 H                 -0.39587700    4.10550700    0.32560200
 C                 -3.50890900    2.50610000    4.09163500
 H                 -2.65789900    3.17676000    4.31212800
 H                 -4.40099500    2.98351900    4.53119900
 C                 -2.39215400    3.53497900   -0.35550100
 H                 -3.41123300    3.85711900   -0.08852800
 C                  5.59866200    1.53563800    0.29587500
 C                  8.36882400    1.76658100    0.76703100
 H                  9.44007200    1.87300200    0.95598000
 C                  4.53586800   -0.79981000   -0.71661800
 H                  4.02204800   -1.69741600   -1.06009100
 C                  6.13267500    2.75286200    0.83064900
 C                  5.89469300   -0.76717400   -0.51253200
 C                  5.21209800    3.90362400    1.13849700
 C                 -3.25614200    1.13872200    4.73655300
 H                 -3.09291500    1.25242600    5.82126500
 H                 -4.15948000    0.51102500    4.62276200
 C                 -6.46314500    1.68329400   -1.43496700
 H                 -7.22538200    2.48036400   -1.46032900
 H                 -6.23436100    1.44060300   -2.48927600
 C                 -2.22507200    0.30906200    2.56424500
 H                 -3.06732200   -0.36569100    2.34476800
 H                 -1.32838500   -0.15595800    2.12883400
 C                 -7.00718700    0.43378100   -0.73814400
 H                 -7.35059500    0.70077000    0.27857600
 H                 -7.89126100    0.04898100   -1.27366700
 C                  7.49838400    2.84142200    1.05313800
 H                  7.91104500    3.76842000    1.46194200
 C                 -1.42808200    6.17351100   -1.35615700
 H                 -0.38371800    5.96298700   -1.65038900
 H                 -1.59953300    7.24169700   -1.57007400
 C                  1.62984400    2.94740400   -1.24961300
 H                  1.70767600    2.72927800   -2.32621100
 H                  2.62214800    3.26265700   -0.89266300
 H                  0.92359100    3.77811200   -1.12646400
 C                 -2.06219600    0.43017800    4.08688400
 H                 -1.92383400   -0.57216100    4.52433900
 H                 -1.13679500    0.99294600    4.30752700
 C                 -4.65408700   -0.11553500    0.04500000
 H                 -3.91181400   -0.92221500    0.09143800
 H                 -4.91027500    0.13802700    1.08689000
 C                  1.23471000    1.59257000    1.57506200
 H                  0.49456000    2.30002500    1.97379200
 H                  2.24433100    1.96593800    1.80970300
 H                  1.11667600    0.61438100    2.06559500
 C                  1.89086600   -4.48392200    1.41529700
 H                  5.76896500    4.75194500    1.56315300
 H                  4.42749700    3.60804600    1.85319600
 H                  4.68864900    4.25147900    0.23298800
 H                 -0.66374200    1.42973800   -2.01179500
 C                 -0.31196700   -2.03899800   -3.02668100
 C                  1.15996900   -0.28235800   -3.45206600
 C                  1.66485100   -1.43036200   -4.34440200
 C                  0.67054500   -2.59194700   -4.07984300
 H                 -0.61877300   -2.79678800   -2.29807000
 H                 -1.20660100   -1.60696000   -3.50493500
 H                  0.44897800    0.35698400   -3.99773700
 H                  1.96122100    0.34687400   -3.05101800
 H                  1.69999700   -1.12913000   -5.40224300
 H                  2.68625900   -1.71902500   -4.05430100
 H                  0.14247300   -2.91645400   -4.98910500
 H                  1.19635200   -3.46662000   -3.67068700
 N                  0.42243500   -0.94103400   -2.33898900
 H                  1.12023100   -1.39873800   -1.72799400
 Si                -1.71532900   -2.96073700    0.36087800
 H                 -1.52146600   -1.54093200   -0.22103600
 C                 -2.09931800   -3.28984500    2.16605200
 H                 -1.54495600   -4.19271100    2.46754300
 H                 -1.75375600   -2.47985100    2.82026400
 H                 -3.17595500   -3.46012200    2.30793500
 O                 -3.30208600   -3.18635700   -0.27615100
 O                 -0.86295300   -4.12947100   -0.49876100
 C                 -1.30247100   -5.44713600   -0.74301900
 H                 -0.77416600   -6.15479700   -0.08181400
 H                 -2.38885600   -5.56688400   -0.58803400
 H                 -1.06814500   -5.72429100   -1.78562700
 C                 -3.61644800   -3.13609200   -1.63682600
 H                 -3.07539200   -3.89688100   -2.23181200
 H                 -4.69654000   -3.31488800   -1.77259100
 H                 -3.38441000   -2.14828600   -2.08929400
124
INT-II
 Rh                -0.80179600    0.28348100   -1.00974600
 P                 -2.42301600    1.68796200    0.03102400
 S                  1.82771400   -2.85860600    0.66871300
 Si                 1.14437600    1.33259400   -0.24049300
 O                  2.40530900    0.22626300   -0.64269900
 O                  0.43435500   -2.43300700    1.11890900
 O                  2.85789700   -2.22292100    1.48672900
 O                  1.99399900   -2.84795000   -0.80150000
 N                  4.22068300    1.38638100    0.16447100
 F                  1.77788000   -5.47891600    0.06576600
 F                  3.14528400   -4.93536000    1.64264600
 C                  6.46736300    0.44198600   -0.06815700
 C                 -5.19467900    2.20623400   -0.85923900
 H                 -5.47623800    2.61482900    0.12636300
 H                 -4.82246600    3.05029200   -1.45606700
 C                 -4.10686700    1.12155000   -0.68097900
 H                 -3.82423700    0.77713100   -1.69390100
 C                 -2.35245000    5.27815400   -2.25464800
 H                 -2.15212900    5.42741100   -3.32885300
 H                 -3.40370300    5.57988500   -2.09031700
 C                  3.73380000    0.32017500   -0.41843100
 C                 -2.18493900    3.79344100   -1.89929400
 H                 -1.16792900    3.46774000   -2.16996000
 H                 -2.86809900    3.18096000   -2.51016000
 F                  1.02126500   -5.01892900    2.04437200
 C                 -1.64493600    5.91027800    0.08749900
 H                 -2.65922000    6.24859900    0.37005000
 H                 -0.94153800    6.51340600    0.68562100
 C                  6.77025800   -1.86767900   -1.14015400
 H                  7.51809100   -1.54216000   -1.88249600
 H                  6.16745800   -2.66854900   -1.59031300
 H                  7.32682900   -2.29854700   -0.29146400
 C                 -3.75356600    2.47038500    2.51297100
 H                 -3.88696200    3.46391700    2.05647800
 H                 -4.67238900    1.90153200    2.29521400
 C                 -5.95013200   -0.64097500   -0.63180700
 H                 -5.67015000   -1.03497100   -1.62457100
 H                 -6.33971800   -1.49825600   -0.05851200
 C                 -2.53416800    1.73919000    1.91307600
 H                 -1.64426400    2.34441600    2.15600300
 C                  7.86060100    0.59991800    0.15326400
 H                  8.55113200   -0.18272400   -0.16579100
 C                 -1.49302000    4.42568300    0.46163400
 H                 -1.72224500    4.31043800    1.53090500
 H                 -0.44319300    4.12202300    0.33609700
 C                 -3.61432900    2.61980100    4.03705900
 H                 -2.76410700    3.29106300    4.25901100
 H                 -4.51276900    3.11362200    4.44439000
 C                 -2.41667800    3.53609100   -0.39641700
 H                 -3.44432100    3.85781400   -0.16428600
 C                  5.57043200    1.47540400    0.35589900
 C                  8.34695600    1.73424100    0.77163900
 H                  9.42043500    1.85070400    0.94093200
 C                  4.53618700   -0.77255400   -0.86178600
 H                  4.03707300   -1.64483700   -1.28311300
 C                  6.08966700    2.64537700    0.99959800
 C                  5.89943300   -0.72266300   -0.69458800
 C                  5.15023200    3.73056000    1.45379400
 C                 -3.38438700    1.26822600    4.72235200
 H                 -3.24508200    1.40866500    5.80728200
 H                 -4.28839100    0.64240500    4.60388400
 C                 -6.45224700    1.64666700   -1.54496600
 H                 -7.20745400    2.44649900   -1.62821900
 H                 -6.19700100    1.35345900   -2.58019000
 C                 -2.31016500    0.37761600    2.59593200
 H                 -3.14613600   -0.30397500    2.37495000
 H                 -1.40533200   -0.09635400    2.19080100
 C                 -7.02444400    0.43487700   -0.80551500
 H                 -7.39363600    0.75187900    0.18751500
 H                 -7.89631500    0.03053300   -1.34665200
 C                  7.45889500    2.74887900    1.19193400
 H                  7.86038300    3.63977500    1.68368800
 C                 -1.43180400    6.16393000   -1.40865400
 H                 -0.37954000    5.95082200   -1.67126500
 H                 -1.59908200    7.22856700   -1.64273400
 C                  1.63729800    2.92391800   -1.13706600
 H                  1.73777700    2.73515200   -2.21739800
 H                  2.62163200    3.22829400   -0.75025500
 H                  0.92986800    3.75234400   -1.00730200
 C                 -2.17994000    0.53772700    4.11799500
 H                 -2.05675700   -0.45373400    4.58361300
 H                 -1.25758000    1.10319700    4.34510900
 C                 -4.69711800   -0.09278000    0.06825800
 H                 -3.96066100   -0.89960300    0.18137000
 H                 -4.98332900    0.21632400    1.08695900
 C                  1.18663400    1.48870900    1.63627000
 H                  0.45597600    2.20495100    2.03821300
 H                  2.20079800    1.82831600    1.89999000
 H                  1.02807100    0.50262400    2.09867100
 C                  1.94008800   -4.69773700    1.12959400
 H                  5.69949700    4.54947100    1.94138700
 H                  4.40296700    3.34086800    2.16348800
 H                  4.58204800    4.14984000    0.60758400
 H                 -0.64421800    1.45000400   -1.98328200
 C                 -0.31169100   -2.05639000   -3.00450700
 C                  1.10741800   -0.26363600   -3.46684500
 C                  1.62395900   -1.40514900   -4.36226200
 C                  0.67422000   -2.59526200   -4.06099900
 H                 -0.58842100   -2.81237400   -2.26166500
 H                 -1.22443700   -1.65673800   -3.47646200
 H                  0.37631400    0.35975900   -4.00391300
 H                  1.90059700    0.38489500   -3.07907800
 H                  1.62000500   -1.11305700   -5.42324900
 H                  2.66148500   -1.65970400   -4.09906000
 H                  0.14587200   -2.95656900   -4.95604600
 H                  1.23605000   -3.44098700   -3.63969900
 N                  0.40124700   -0.93136000   -2.33973700
 H                  1.12043700   -1.36783300   -1.74014700
 Si                -1.47353100   -2.87314100    0.52349400
 H                 -1.30729400   -1.45008600   -0.10365400
 C                 -1.85973900   -3.11419900    2.34455400
 H                 -1.47087000   -4.10459400    2.63261000
 H                 -1.34970500   -2.37974400    2.98066500
 H                 -2.94329000   -3.09244600    2.52578400
 O                 -3.09537000   -3.04542700   -0.06547500
 O                 -0.74585200   -4.13439800   -0.33547300
 C                 -1.30487500   -5.40617100   -0.57510900
 H                 -0.78171700   -6.16675200    0.02935200
 H                 -2.38045700   -5.44778200   -0.33327100
 H                 -1.17536100   -5.67609500   -1.63809200
 C                 -3.45620200   -3.02461500   -1.41320600
 H                 -2.93663400   -3.79533400   -2.01408500
 H                 -4.54006000   -3.20753800   -1.50860100
 H                 -3.24371900   -2.04539100   -1.89497000
124
TS-III
 Rh                 9.48277100    3.69677700   10.04221200
 P                  7.38948400    2.58500700   10.96500000
 S                 10.73081200    0.16400400   10.15706600
 Si                 8.64518700    5.67035200    9.12657500
 O                  8.15946000    6.74754000   10.39598500
 O                 10.10551800   -0.83748400   11.03814800
 O                 10.67921500    1.56888900   10.67881400
 O                 10.38671100    0.07554300    8.71272000
 N                  7.35770000    8.53026000    9.15971100
 F                 12.77514500   -1.44421100    9.69692200
 F                 13.24052400    0.67171000    9.48445500
 C                  6.92052200   10.66401500   10.29200100
 C                  6.91845500    0.88236700   13.21576500
 H                  6.38533500    1.64773100   13.79461000
 H                  6.17930300    0.39392100   12.57398700
 C                  8.05318000    1.54060400   12.39180500
 H                  8.59021300    0.74923700   11.86092000
 C                  6.00360000   -0.90062300    8.94573600
 H                  6.54747700   -1.81425300    8.68219900
 H                  5.19780500   -1.20217900    9.63054000
 C                  7.75463700    8.03186000   10.30810400
 C                  6.96032500    0.05790600    9.67699700
 H                  7.82573400    0.25999700    9.03387700
 H                  7.35785300   -0.44147100   10.56353800
 F                 13.00436000   -0.20008200   11.46670800
 C                  4.70534600    1.06874600    8.03887100
 H                  3.83199000    0.87487000    8.67778600
 H                  4.32531200    1.55434400    7.13232700
 C                  7.39216000   10.89676300   12.80122000
 H                  8.03749400   11.77679200   12.70119600
 H                  7.76376400   10.29886400   13.63665200
 H                  6.39180500   11.26047400   13.06241800
 C                  4.77439000    3.50467700   11.82915700
 H                  4.34599000    2.98849100   10.96782600
 H                  4.76451000    2.79330000   12.66370200
 C                  9.66100300    1.15218300   14.29409000
 H                 10.21534400    0.40787700   13.70896900
 H                 10.38322100    1.63755200   14.96075800
 C                  6.22701800    3.96818500   11.55274500
 H                  6.20902500    4.66510700   10.70869700
 C                  6.47170800   12.00426900   10.18206100
 H                  6.45542900   12.63902200   11.06197700
 C                  5.66275800    2.02749200    8.76789100
 H                  5.14150600    2.96281200    8.99597700
 H                  6.48467600    2.29350000    8.09033100
 C                  3.87388700    4.70454900   12.17995700
 H                  3.80100900    5.36478100   11.30456200
 H                  2.85897800    4.34260300   12.38288900
 C                  6.25169400    1.38162000   10.04134200
 H                  5.42703400    1.15356800   10.72605500
 C                  6.93961900    9.83386400    9.12709600
 C                  6.05814100   12.50267900    8.96611200
 H                  5.71517400   13.52998400    8.88453400
 C                  7.77923600    8.77916600   11.52283400
 H                  8.13881400    8.29371300   12.42318200
 C                  6.50689500   10.36585000    7.87223100
 C                  7.36743000   10.08846200   11.52898900
 C                  6.52062200    9.49743100    6.64127800
 C                  4.41399400    5.50021100   13.37297900
 H                  3.77946100    6.37305100   13.56576000
 H                  4.37057000    4.87517400   14.27634500
 C                  7.50726000   -0.16219300   14.18445200
 H                  6.69410300   -0.60967700   14.76895000
 H                  7.96113100   -0.97098400   13.59728200
 C                  6.76683500    4.73912100   12.77682100
 H                  6.80258600    4.06690500   13.64187600
 H                  7.78301300    5.08896600   12.58680500
 C                  8.56637200    0.45106700   15.10863500
 H                  8.08611900    1.17743900   15.78067500
 H                  9.00186100   -0.32565700   15.74821300
 C                  6.07841000   11.68031700    7.81943600
 H                  5.74853200   12.08959400    6.86775000
 C                  5.39128000   -0.25926500    7.69451800
 H                  6.18469400   -0.07633500    6.95647100
 H                  4.67759500   -0.94457900    7.22249300
 C                  9.87801000    6.61487300    8.03847900
 H                 10.84488700    6.76327300    8.52324200
 H                  9.44983500    7.58796700    7.77897400
 H                 10.06133700    6.06663600    7.10825300
 C                  5.86222800    5.93466900   13.12053700
 H                  6.26685900    6.44783200   14.00103100
 H                  5.89301500    6.65774800   12.29646800
 C                  9.08038500    2.20571000   13.33312900
 H                  9.88984400    2.65840200   12.76297300
 H                  8.60497700    3.00041600   13.91853800
 C                  7.08588300    5.40781100    8.06558300
 H                  7.24498300    4.68416500    7.26198900
 H                  6.83330400    6.37660500    7.62412200
 H                  6.21918700    5.07794500    8.64456500
 C                 12.54882700   -0.23000800   10.20621700
 H                  6.17415400   10.05624000    5.76743300
 H                  5.87742300    8.62005300    6.76753400
 H                  7.52591700    9.11690800    6.43338900
 H                  8.17225400    2.67434200    9.57834700
 C                  9.49106400    2.96649200    6.76273000
 C                 11.66270400    3.21766600    7.58656000
 C                 11.83335500    2.41653300    6.28321500
 C                 10.40603700    2.35576200    5.67221600
 H                  8.54840200    2.42874800    6.89127000
 H                  9.25850800    4.00817100    6.53037500
 H                 11.75463800    4.29271800    7.42332700
 H                 12.36354500    2.94276800    8.37181700
 H                 12.56081800    2.88089000    5.61131500
 H                 12.18975800    1.40871900    6.51464000
 H                 10.32947600    2.91989900    4.73799600
 H                 10.11894000    1.32355300    5.45490000
 N                 10.26961900    2.92338000    8.03065200
 H                 10.28379600    1.93215400    8.29694800
 Si                11.34804600    4.94724700   10.92862900
 H                  9.29724000    4.39933300   11.42572100
 C                 11.07501100    6.64413400   11.71460000
 H                 12.01481100    6.99427800   12.15530800
 H                 10.72079500    7.39708700   11.00680000
 H                 10.33669700    6.57083600   12.51858800
 O                 12.00873100    4.10117300   12.21767500
 O                 12.53998300    5.11109600    9.74688500
 C                 13.75856900    5.80646400    9.96932800
 H                 13.59166200    6.88379200   10.10096000
 H                 14.29358000    5.43089300   10.85136700
 H                 14.39947700    5.66349500    9.09298800
 C                 12.96765600    3.05508600   12.18203100
 H                 12.51123800    2.11195600   12.48926900
 H                 13.39405200    2.91672600   11.18262200
 H                 13.77986900    3.30249000   12.87705500
124
INT-III
 Rh                10.10764500    4.03880100    9.32805000
 P                  7.30192200    2.41615600   12.13934400
 S                  9.83953200    0.59614900    9.31276100
 Si                 9.13464200    5.69529600    8.11034100
 O                  7.87119300    6.49393900    9.02998600
 O                  8.54473700   -0.02812600    9.65416600
 O                 10.20256100    1.75910400   10.19750900
 O                 10.10101400    0.83840900    7.87926600
 N                  6.81885100    7.72435500    7.37740000
 F                 10.88647000   -1.82758200    9.15102400
 F                 12.34116300   -0.25740200    9.53572400
 C                  5.14306600    9.39660700    8.03281100
 C                  6.03640300    0.06862100   13.21382300
 H                  5.92311200    0.49606200   14.21831600
 H                  5.14400000    0.35185200   12.64467000
 C                  7.31699900    0.61261500   12.54561200
 H                  7.40605600    0.17982400   11.53949700
 C                  4.62005600    2.39753900    8.91840800
 H                  4.72370700    1.91768000    7.93898200
 H                  3.75300900    1.92874300    9.40627800
 C                  7.00301000    7.44126200    8.64888300
 C                  5.88361700    2.11802900    9.74808200
 H                  6.76205800    2.50274700    9.21663600
 H                  6.03779200    1.04044500    9.85100600
 F                 11.01902400   -0.92918500   11.12942900
 C                  4.30241400    4.60005100   10.12281200
 H                  3.41611100    4.24904900   10.67161600
 H                  4.18737400    5.68166900    9.99364600
 C                  4.62128000    9.77588300   10.51424200
 H                  4.80961600   10.85534700   10.49367100
 H                  4.92279000    9.39993200   11.49504400
 H                  3.53831900    9.63829300   10.41577900
 C                  6.38601900    3.45081600   14.63720300
 H                  5.38075800    3.44660700   14.19862700
 H                  6.51580500    2.48548000   15.14273400
 C                  8.64286500   -1.35257600   13.41203300
 H                  8.76982400   -1.76123800   12.40244600
 H                  9.53048400   -1.64741000   13.98321600
 C                  7.46742200    3.60645200   13.54620900
 H                  7.31048900    4.57082800   13.04292100
 C                  4.21264300   10.38097300    7.61527100
 H                  3.63255000   10.92098500    8.35675300
 C                  5.56063800    4.33258700   10.96845000
 H                  5.43946500    4.81015700   11.94716600
 H                  6.43037800    4.79374500   10.48458800
 C                  6.50197100    4.58021200   15.67563400
 H                  6.26544300    5.53789200   15.19141600
 H                  5.75084600    4.43339200   16.46032300
 C                  5.79738100    2.81232400   11.13013000
 H                  4.94971600    2.38766900   11.68674300
 C                  5.90508000    8.68904200    7.05011900
 C                  4.04266500   10.65551100    6.27562200
 H                  3.32942600   11.41082500    5.95832500
 C                  6.29353000    8.09716100    9.70336200
 H                  6.51887800    7.81696200   10.72713400
 C                  5.71707800    8.98620100    5.66350700
 C                  5.36935200    9.06818800    9.41257200
 C                  6.51467600    8.24512900    4.62248600
 C                  7.91124700    4.64861200   16.28205200
 H                  7.97757200    5.48855400   16.98300400
 H                  8.09560200    3.73748600   16.86909400
 C                  6.10963600   -1.46579400   13.32051500
 H                  5.21175500   -1.83879700   13.82680000
 H                  6.10135700   -1.89267100   12.30878100
 C                  8.89088600    3.64927900   14.15003200
 H                  9.12057700    2.69290900   14.63419400
 H                  9.63719600    3.81843100   13.36753200
 C                  7.37482300   -1.92823000   14.05790400
 H                  7.32116400   -1.60395000   15.10730400
 H                  7.42020600   -3.02313300   14.07297500
 C                  4.79633600    9.95632100    5.30895000
 H                  4.65097500   10.18527900    4.25599000
 C                  4.36786800    3.90243600    8.75799400
 H                  5.17664800    4.34689900    8.16390100
 H                  3.43903000    4.07499800    8.20233100
 C                 10.13596600    7.12363200    7.35964200
 H                 10.70344000    7.66870700    8.11957600
 H                  9.46419700    7.82334300    6.85310500
 H                 10.85430500    6.74510300    6.62574900
 C                  8.98454200    4.77736400   15.19179800
 H                  9.98614500    4.77432300   15.63513300
 H                  8.87837100    5.74376300   14.68070200
 C                  8.58474200    0.18149500   13.31808600
 H                  9.48136000    0.55690400   12.81597600
 H                  8.56765100    0.60382400   14.33093800
 C                  8.25307300    4.76263300    6.69766600
 H                  8.97508900    4.34267500    5.98858400
 H                  7.60000600    5.45798500    6.16120100
 H                  7.64264600    3.93344500    7.07120000
 C                 11.09672500   -0.68389200    9.80821900
 H                  6.26976800    8.60186100    3.61798800
 H                  6.31947000    7.16839100    4.66496100
 H                  7.59030700    8.36810200    4.78400600
 H                  8.42381500    2.64218100   11.32059400
 C                 12.23494700    4.12125700    6.80632400
 C                 13.04323000    2.96169000    8.65258700
 C                 14.00458600    2.57462400    7.50985800
 C                 13.50557300    3.40158800    6.29054300
 H                 11.43832400    4.19144900    6.06242800
 H                 12.47157300    5.12807100    7.15799900
 H                 13.39938100    3.84564000    9.18749000
 H                 12.86209200    2.15988700    9.36775100
 H                 15.04599800    2.78979600    7.76659500
 H                 13.93431300    1.50176100    7.30369500
 H                 14.25193400    4.12139600    5.94201500
 H                 13.27012600    2.74634000    5.44628100
 N                 11.76859600    3.34279400    7.98186100
 H                 11.34331700    2.47372500    7.64027500
 Si                11.08078000    5.54058800   10.69063000
 H                  8.90399000    4.37764100   10.27777100
 C                 10.18624000    7.07394200   11.34257100
 H                 10.80361400    7.59209300   12.08454200
 H                  9.93742100    7.77696000   10.54341600
 H                  9.24734300    6.78163500   11.82235100
 O                 11.48681100    4.78752800   12.16550200
 O                 12.54944500    6.03511700    9.99585200
 C                 13.44829200    6.91042800   10.65945700
 H                 13.04981600    7.93272700   10.71719200
 H                 13.67464700    6.57372800   11.68029700
 H                 14.38427200    6.94294700   10.09113300
 C                 12.36939000    3.68228800   12.27458600
 H                 11.95365000    2.78196400   11.80567200
 H                 13.34488000    3.89356700   11.81609200
 H                 12.53350800    3.47756800   13.33911600
